# Supplementary material for: 6,7-Dihydro-3H-1,4-diazepino[1,2,3,4-lmn][1,10]phenanthroline-3,9(5H)-dione
Source: Acta Crystallogr Sect E Struct Rep Online. 2010 Jun 30;66(Pt 7):o1853. doi: 10.1107/S1600536810024761 (PMC3006698; doi:10.1107/S1600536810024761)
Supplement: Supplementary file 1 [file e-66-o1853-sup1.cif]

##############################################################################
###                                                                        ###
###        Electronic paper (Acta Crystallographica Section E)             ###
###                                                                        ###
##############################################################################
#                                                                            #
# This CIF contains the data in a paper accepted for publication in Acta     #
# Crystallographica Section E. It conforms to the requirements of Notes      #
# for Authors for Section E, and has been peer reviewed under the auspices   #
# of the IUCr Commission on Journals.                                        #
#                                                                            #
# Full details of the Crystallographic Information File format               #
# are given in the paper "The Crystallographic Information File (CIF):       #
# a New Standard Archive File for Crystallography" by S. R. Hall, F. H.      #
# Allen and I. D. Brown [Acta Cryst. (1991), A47, 655-685].                  #
#                                                                            #
# The current version of the core CIF dictionary is obtainable from          #
# ftp://ftp.iucr.org/pub/cif_core.dic. The current version number is 2.4.    #
#                                                                            #
# Software is freely available for graphical display of the structure(s) in  #
# this CIF.  For information consult the CIF home page http://www.iucr.org/  #
# cif/home.html                                                              #
#                                                                            #
# This file may be used for bona fide research purposes within the           #
# scientific community so long as proper attribution is given to the journal # 
# article from which it was obtained.                                        #
#                                                                            #
##############################################################################
                                             
data_I
_audit_creation_method     SHELXL-97
_chemical_name_systematic
;
6,7-Dihydro-3<i>H</i>-1,4-diazepino[1,2,3,4-<i>lmn</i>][1,10]phenanthroline-
3,9(5<i>H</i>)-dione
;
_chemical_name_common     ?
_chemical_formula_moiety     'C15 H12 N2 O2'
_chemical_formula_sum     'C15 H12 N2 O2'
_chemical_formula_iupac     'C15 H12 N2 O2'
_chemical_formula_weight     252.27
_chemical_melting_point     ?
_symmetry_cell_setting     monoclinic
_symmetry_space_group_name_H-M     'P 21/n'
loop_
    _symmetry_equiv_pos_as_xyz
    'x, y, z'
    '-x+1/2, y+1/2, -z+1/2'
    '-x, -y, -z'
    'x-1/2, -y-1/2, z-1/2'
_cell_length_a     9.1853(18)
_cell_length_b     13.931(3)
_cell_length_c     9.4956(19)
_cell_angle_alpha     90.00
_cell_angle_beta     111.14(3)
_cell_angle_gamma     90.00
_cell_volume     1133.3(4)
_cell_formula_units_Z     4
_cell_measurement_reflns_used     3526
_cell_measurement_theta_min     2.6454
_cell_measurement_theta_max     26.3697
_cell_measurement_temperature     158(2)
_exptl_crystal_description     chip
_exptl_crystal_colour     yellow
_exptl_crystal_size_max     0.50
_exptl_crystal_size_mid     0.46
_exptl_crystal_size_min     0.38
_exptl_crystal_density_diffrn     1.478
_exptl_crystal_density_meas     ?
_exptl_crystal_density_method     'not measured'
_exptl_crystal_F_000     528
_exptl_absorpt_coefficient_mu     0.100
_exptl_absorpt_correction_type     multi-scan
_exptl_absorpt_process_details     '(<i>REQAB</i>; Jacobson, 1998)'
_exptl_absorpt_correction_T_min     0.9516
_exptl_absorpt_correction_T_max     0.9629
_exptl_special_details     ?
_diffrn_ambient_temperature     158(2)
_diffrn_radiation_type     MoK\a
_diffrn_radiation_wavelength     0.71073
_diffrn_radiation_source     'Sealed Tube'
_diffrn_radiation_monochromator     'Graphite Monochromator'
_diffrn_measurement_device
;
Rigaku Mercury CCD
;
_diffrn_measurement_method     'omega'
_diffrn_detector_area_resol_mean     14.6306
_diffrn_reflns_number     8367
_diffrn_reflns_av_R_equivalents     0.0160
_diffrn_reflns_av_sigmaI/netI     0.0128
_diffrn_reflns_theta_min     2.65
_diffrn_reflns_theta_max     26.38
_diffrn_reflns_theta_full     26.38
_diffrn_measured_fraction_theta_max     0.995
_diffrn_measured_fraction_theta_full     0.995
_diffrn_reflns_limit_h_min     -11
_diffrn_reflns_limit_h_max     9
_diffrn_reflns_limit_k_min     -17
_diffrn_reflns_limit_k_max     17
_diffrn_reflns_limit_l_min     -10
_diffrn_reflns_limit_l_max     11
_diffrn_standards_number     0
_diffrn_standards_interval_count     0
_diffrn_standards_interval_time     0
_diffrn_standards_decay_%     0
_refine_special_details
;
 Refinement of F^2^ against ALL reflections.  The weighted R-factor wR and
 goodness of fit S are based on F^2^, conventional R-factors R are based
 on F, with F set to zero for negative F^2^. The threshold expression of
 F^2^ > 2sigma(F^2^) is used only for calculating R-factors(gt) etc. and is
 not relevant to the choice of reflections for refinement.  R-factors based
 on F^2^ are statistically about twice as large as those based on F, and R-
 factors based on ALL data will be even larger.
;
_reflns_number_total     2309
_reflns_number_gt     2115
_reflns_threshold_expression     I>2sigma(I)
_refine_ls_structure_factor_coef     Fsqd
_refine_ls_matrix_type     full
_refine_ls_R_factor_all     0.0435
_refine_ls_R_factor_gt     0.0405
_refine_ls_wR_factor_gt     0.1072
_refine_ls_wR_factor_ref     0.1106
_refine_ls_goodness_of_fit_ref     1.058
_refine_ls_restrained_S_all     1.058
_refine_ls_number_reflns     2309
_refine_ls_number_parameters     172
_refine_ls_number_restraints     0
_refine_ls_hydrogen_treatment     constr
_refine_ls_weighting_scheme     calc
_refine_ls_weighting_details
         'calc w=1/[\s^2^(Fo^2^)+(0.0632P)^2^+0.3698P] where P=(Fo^2^+2Fc^2^)/3'
_atom_sites_solution_hydrogens     geom
_atom_sites_solution_primary     direct
_atom_sites_solution_secondary     difmap
_refine_ls_shift/su_max     0.000
_refine_ls_shift/su_mean     0.000
_refine_diff_density_max     0.226
_refine_diff_density_min     -0.227
_refine_ls_extinction_method     none
_refine_ls_extinction_coef     ?
loop_
    _atom_type_symbol
    _atom_type_description
    _atom_type_scat_dispersion_real
    _atom_type_scat_dispersion_imag
    _atom_type_scat_source
    'C' 'C' 0.0033 0.0016
                         'International Tables Vol C Tables 4.2.6.8 and 6.1.1.4'
    'H' 'H' 0.0000 0.0000
                         'International Tables Vol C Tables 4.2.6.8 and 6.1.1.4'
    'N' 'N' 0.0061 0.0033
                         'International Tables Vol C Tables 4.2.6.8 and 6.1.1.4'
    'O' 'O' 0.0106 0.0060
                         'International Tables Vol C Tables 4.2.6.8 and 6.1.1.4'
_computing_data_collection     'CrystalClear (Rigaku/MSC, 2006)'
_computing_cell_refinement     'CrystalClear (Rigaku/MSC, 2006)'
_computing_data_reduction     'CrystalClear (Rigaku/MSC, 2006)'
_computing_structure_solution     'SHELXS97 (Sheldrick, 2008)'
_computing_structure_refinement     'SHELXL97 (Sheldrick, 2008)'
_computing_molecular_graphics     'SHELXTL (Sheldrick, 2008)'
_computing_publication_material
                             'SHELXTL (Sheldrick, 2008) and PLATON (Spek, 2009)'
loop_
    _atom_site_type_symbol
    _atom_site_label
    _atom_site_fract_x
    _atom_site_fract_y
    _atom_site_fract_z
    _atom_site_U_iso_or_equiv
    _atom_site_adp_type
    _atom_site_calc_flag
    _atom_site_refinement_flags
    _atom_site_occupancy
    _atom_site_disorder_assembly
    _atom_site_disorder_group
    N N1 1.02892(11) 0.14451(7) 0.36246(11) 0.0183(2) Uani d . 1 . .
    N N2 0.79115(11) 0.11065(7) 0.06165(11) 0.0186(2) Uani d . 1 . .
    O O1 1.09796(11) 0.14573(7) 0.61843(10) 0.0313(2) Uani d . 1 . .
    O O2 0.53670(10) 0.10333(7) -0.09893(10) 0.0285(2) Uani d . 1 . .
    C C1 1.13585(14) 0.13175(9) 0.50775(13) 0.0219(3) Uani d . 1 . .
    C C2 1.29358(14) 0.10579(9) 0.52135(13) 0.0239(3) Uani d . 1 . .
    H H2 1.3694 0.0911 0.6190 0.029 Uiso calc R 1 . .
    C C3 1.33514(14) 0.10204(9) 0.39944(14) 0.0234(3) Uani d . 1 . .
    H H3 1.4423 0.0905 0.4128 0.028 Uiso calc R 1 . .
    C C3A 1.22264(13) 0.11496(8) 0.24970(13) 0.0193(3) Uani d . 1 . .
    C C4 1.26651(14) 0.11749(8) 0.12166(14) 0.0228(3) Uani d . 1 . .
    H H4 1.3735 0.1075 0.1328 0.027 Uiso calc R 1 . .
    C C5 1.15645(14) 0.13419(9) -0.01825(13) 0.0223(3) Uani d . 1 . .
    H H5 1.1879 0.1443 -0.1032 0.027 Uiso calc R 1 . .
    C C5A 0.99677(14) 0.13661(8) -0.03786(13) 0.0197(3) Uani d . 1 . .
    C C6 0.87822(15) 0.14730(9) -0.18533(13) 0.0238(3) Uani d . 1 . .
    H H6 0.9079 0.1576 -0.2713 0.029 Uiso calc R 1 . .
    C C7 0.72644(15) 0.14297(9) -0.20391(13) 0.0250(3) Uani d . 1 . .
    H H7 0.6497 0.1561 -0.3018 0.030 Uiso calc R 1 . .
    C C8 0.67481(14) 0.11909(8) -0.08064(14) 0.0216(3) Uani d . 1 . .
    C C8A 0.94915(13) 0.12578(8) 0.08617(13) 0.0171(3) Uani d . 1 . .
    C C8B 1.06584(13) 0.12776(8) 0.23397(13) 0.0170(2) Uani d . 1 . .
    C C9 0.74874(13) 0.06207(8) 0.17982(13) 0.0216(3) Uani d . 1 . .
    H H9A 0.8241 0.0129 0.2259 0.026 Uiso calc R 1 . .
    H H9B 0.6488 0.0318 0.1341 0.026 Uiso calc R 1 . .
    C C10 0.74195(14) 0.13128(9) 0.30056(14) 0.0239(3) Uani d . 1 . .
    H H10A 0.7405 0.0961 0.3869 0.029 Uiso calc R 1 . .
    H H10B 0.6483 0.1689 0.2625 0.029 Uiso calc R 1 . .
    C C11 0.88345(13) 0.19676(8) 0.34603(13) 0.0209(3) Uani d . 1 . .
    H H11A 0.8667 0.2460 0.2712 0.025 Uiso calc R 1 . .
    H H11B 0.8950 0.2273 0.4401 0.025 Uiso calc R 1 . .
loop_
    _atom_site_aniso_label
    _atom_site_aniso_U_11
    _atom_site_aniso_U_22
    _atom_site_aniso_U_33
    _atom_site_aniso_U_12
    _atom_site_aniso_U_13
    _atom_site_aniso_U_23
    N1 0.0176(5) 0.0208(5) 0.0166(5) 0.0005(4) 0.0063(4) 0.0000(4)
    N2 0.0164(5) 0.0197(5) 0.0181(5) -0.0012(4) 0.0044(4) 0.0005(4)
    O1 0.0303(5) 0.0472(6) 0.0171(4) 0.0023(4) 0.0094(4) 0.0011(4)
    O2 0.0179(4) 0.0298(5) 0.0316(5) -0.0017(3) 0.0015(4) 0.0023(4)
    C1 0.0220(6) 0.0245(6) 0.0178(5) -0.0021(4) 0.0055(4) 0.0008(4)
    C2 0.0206(6) 0.0270(6) 0.0194(5) -0.0007(5) 0.0016(4) 0.0024(4)
    C3 0.0165(5) 0.0260(6) 0.0250(6) 0.0013(4) 0.0040(5) 0.0009(5)
    C3A 0.0183(6) 0.0187(5) 0.0204(6) -0.0006(4) 0.0065(4) -0.0011(4)
    C4 0.0201(6) 0.0238(6) 0.0267(6) -0.0010(4) 0.0112(5) -0.0032(5)
    C5 0.0255(6) 0.0229(6) 0.0220(6) -0.0029(5) 0.0130(5) -0.0027(4)
    C5A 0.0228(6) 0.0174(5) 0.0189(5) -0.0016(4) 0.0077(5) -0.0009(4)
    C6 0.0296(6) 0.0231(6) 0.0177(6) -0.0016(5) 0.0073(5) -0.0001(4)
    C7 0.0264(6) 0.0248(6) 0.0180(5) 0.0000(5) 0.0011(5) 0.0005(4)
    C8 0.0202(6) 0.0172(5) 0.0231(6) -0.0003(4) 0.0026(5) -0.0009(4)
    C8A 0.0174(5) 0.0151(5) 0.0189(6) -0.0007(4) 0.0065(4) -0.0005(4)
    C8B 0.0177(6) 0.0157(5) 0.0176(5) -0.0007(4) 0.0063(4) 0.0001(4)
    C9 0.0188(5) 0.0225(6) 0.0236(6) -0.0034(4) 0.0077(4) 0.0019(4)
    C10 0.0195(6) 0.0290(6) 0.0254(6) -0.0010(5) 0.0107(5) 0.0003(5)
    C11 0.0190(5) 0.0226(6) 0.0216(5) 0.0019(4) 0.0081(4) -0.0011(4)
_geom_special_details
;
 All esds (except the esd in the dihedral angle between two l.s. planes)
 are estimated using the full covariance matrix.  The cell esds are taken
 into account individually in the estimation of esds in distances, angles
 and torsion angles; correlations between esds in cell parameters are only
 used when they are defined by crystal symmetry.  An approximate (isotropic)
 treatment of cell esds is used for estimating esds involving l.s. planes.
;
loop_
    _geom_bond_atom_site_label_1
    _geom_bond_atom_site_label_2
    _geom_bond_site_symmetry_2
    _geom_bond_distance
    _geom_bond_publ_flag
    N1 C1 . 1.3866(16) ?
    N1 C8B . 1.3987(15) ?
    N1 C11 . 1.4795(14) ?
    N2 C8 . 1.3929(16) ?
    N2 C8A . 1.4005(15) ?
    N2 C9 . 1.4779(14) ?
    O1 C1 . 1.2358(15) ?
    O2 C8 . 1.2364(15) ?
    C1 C2 . 1.4531(17) ?
    C2 C3 . 1.3443(17) ?
    C2 H2 . 0.9600 ?
    C3 C3A . 1.4361(17) ?
    C3 H3 . 0.9600 ?
    C3A C8B . 1.4048(16) ?
    C3A C4 . 1.4124(17) ?
    C4 C5 . 1.3684(18) ?
    C4 H4 . 0.9600 ?
    C5 C5A . 1.4107(17) ?
    C5 H5 . 0.9600 ?
    C5A C8A . 1.4044(16) ?
    C5A C6 . 1.4385(17) ?
    C6 C7 . 1.3420(18) ?
    C6 H6 . 0.9600 ?
    C7 C8 . 1.4512(18) ?
    C7 H7 . 0.9600 ?
    C8A C8B . 1.4264(17) ?
    C9 C10 . 1.5165(17) ?
    C9 H9A . 0.9600 ?
    C9 H9B . 0.9600 ?
    C10 C11 . 1.5176(16) ?
    C10 H10A . 0.9600 ?
    C10 H10B . 0.9600 ?
    C11 H11A . 0.9600 ?
    C11 H11B . 0.9600 ?
loop_
    _geom_angle_atom_site_label_1
    _geom_angle_atom_site_label_2
    _geom_angle_atom_site_label_3
    _geom_angle_site_symmetry_1
    _geom_angle_site_symmetry_3
    _geom_angle
    _geom_angle_publ_flag
    C1 N1 C8B . . 122.61(10) ?
    C1 N1 C11 . . 117.18(10) ?
    C8B N1 C11 . . 118.94(9) ?
    C8 N2 C8A . . 122.35(10) ?
    C8 N2 C9 . . 117.07(9) ?
    C8A N2 C9 . . 118.93(9) ?
    O1 C1 N1 . . 120.68(11) ?
    O1 C1 C2 . . 122.76(11) ?
    N1 C1 C2 . . 116.50(10) ?
    C3 C2 C1 . . 121.12(11) ?
    C3 C2 H2 . . 119.4 ?
    C1 C2 H2 . . 119.4 ?
    C2 C3 C3A . . 121.42(11) ?
    C2 C3 H3 . . 119.3 ?
    C3A C3 H3 . . 119.3 ?
    C8B C3A C4 . . 120.34(11) ?
    C8B C3A C3 . . 117.73(11) ?
    C4 C3A C3 . . 121.91(11) ?
    C5 C4 C3A . . 119.98(11) ?
    C5 C4 H4 . . 120.0 ?
    C3A C4 H4 . . 120.0 ?
    C4 C5 C5A . . 120.08(11) ?
    C4 C5 H5 . . 120.0 ?
    C5A C5 H5 . . 120.0 ?
    C8A C5A C5 . . 120.67(11) ?
    C8A C5A C6 . . 118.17(11) ?
    C5 C5A C6 . . 121.14(11) ?
    C7 C6 C5A . . 120.61(11) ?
    C7 C6 H6 . . 119.7 ?
    C5A C6 H6 . . 119.7 ?
    C6 C7 C8 . . 122.03(11) ?
    C6 C7 H7 . . 119.0 ?
    C8 C7 H7 . . 119.0 ?
    O2 C8 N2 . . 120.71(11) ?
    O2 C8 C7 . . 123.00(11) ?
    N2 C8 C7 . . 116.25(11) ?
    N2 C8A C5A . . 119.61(10) ?
    N2 C8A C8B . . 122.17(10) ?
    C5A C8A C8B . . 118.19(11) ?
    N1 C8B C3A . . 119.36(10) ?
    N1 C8B C8A . . 121.94(10) ?
    C3A C8B C8A . . 118.68(11) ?
    N2 C9 C10 . . 112.13(10) ?
    N2 C9 H9A . . 109.2 ?
    C10 C9 H9A . . 109.2 ?
    N2 C9 H9B . . 109.2 ?
    C10 C9 H9B . . 109.2 ?
    H9A C9 H9B . . 107.9 ?
    C9 C10 C11 . . 109.44(9) ?
    C9 C10 H10A . . 109.8 ?
    C11 C10 H10A . . 109.8 ?
    C9 C10 H10B . . 109.8 ?
    C11 C10 H10B . . 109.8 ?
    H10A C10 H10B . . 108.2 ?
    N1 C11 C10 . . 112.49(10) ?
    N1 C11 H11A . . 109.1 ?
    C10 C11 H11A . . 109.1 ?
    N1 C11 H11B . . 109.1 ?
    C10 C11 H11B . . 109.1 ?
    H11A C11 H11B . . 107.8 ?
loop_
    _geom_torsion_atom_site_label_1
    _geom_torsion_atom_site_label_2
    _geom_torsion_atom_site_label_3
    _geom_torsion_atom_site_label_4
    _geom_torsion_site_symmetry_1
    _geom_torsion_site_symmetry_2
    _geom_torsion_site_symmetry_3
    _geom_torsion_site_symmetry_4
    _geom_torsion
    _geom_torsion_publ_flag
    C8B N1 C1 O1 . . . . -178.75(11) ?
    C11 N1 C1 O1 . . . . 14.27(16) ?
    C8B N1 C1 C2 . . . . 3.94(16) ?
    C11 N1 C1 C2 . . . . -163.05(10) ?
    O1 C1 C2 C3 . . . . -172.18(12) ?
    N1 C1 C2 C3 . . . . 5.07(17) ?
    C1 C2 C3 C3A . . . . -5.67(19) ?
    C2 C3 C3A C8B . . . . -2.60(17) ?
    C2 C3 C3A C4 . . . . 175.74(11) ?
    C8B C3A C4 C5 . . . . 1.19(17) ?
    C3 C3A C4 C5 . . . . -177.11(11) ?
    C3A C4 C5 C5A . . . . -8.16(17) ?
    C4 C5 C5A C8A . . . . 2.53(17) ?
    C4 C5 C5A C6 . . . . -175.58(11) ?
    C8A C5A C6 C7 . . . . -2.72(17) ?
    C5 C5A C6 C7 . . . . 175.44(11) ?
    C5A C6 C7 C8 . . . . -5.58(18) ?
    C8A N2 C8 O2 . . . . 178.52(10) ?
    C9 N2 C8 O2 . . . . 13.30(16) ?
    C8A N2 C8 C7 . . . . 1.04(16) ?
    C9 N2 C8 C7 . . . . -164.18(10) ?
    C6 C7 C8 O2 . . . . -170.97(12) ?
    C6 C7 C8 N2 . . . . 6.44(17) ?
    C8 N2 C8A C5A . . . . -9.19(16) ?
    C9 N2 C8A C5A . . . . 155.77(10) ?
    C8 N2 C8A C8B . . . . 172.78(10) ?
    C9 N2 C8A C8B . . . . -22.26(15) ?
    C5 C5A C8A N2 . . . . -168.25(11) ?
    C6 C5A C8A N2 . . . . 9.93(15) ?
    C5 C5A C8A C8B . . . . 9.86(16) ?
    C6 C5A C8A C8B . . . . -171.97(10) ?
    C1 N1 C8B C3A . . . . -12.22(16) ?
    C11 N1 C8B C3A . . . . 154.55(10) ?
    C1 N1 C8B C8A . . . . 169.50(10) ?
    C11 N1 C8B C8A . . . . -23.73(15) ?
    C4 C3A C8B N1 . . . . -167.08(10) ?
    C3 C3A C8B N1 . . . . 11.29(16) ?
    C4 C3A C8B C8A . . . . 11.25(16) ?
    C3 C3A C8B C8A . . . . -170.38(10) ?
    N2 C8A C8B N1 . . . . -20.18(16) ?
    C5A C8A C8B N1 . . . . 161.76(10) ?
    N2 C8A C8B C3A . . . . 161.53(11) ?
    C5A C8A C8B C3A . . . . -16.53(15) ?
    C8 N2 C9 C10 . . . . -109.99(11) ?
    C8A N2 C9 C10 . . . . 84.27(12) ?
    N2 C9 C10 C11 . . . . -44.99(13) ?
    C1 N1 C11 C10 . . . . -108.30(11) ?
    C8B N1 C11 C10 . . . . 84.22(12) ?
    C9 C10 C11 N1 . . . . -42.52(13) ?
data_global
_journal_date_recd_electronic     2010-06-22
_journal_date_accepted     2010-06-24
_journal_name_full     'Acta Crystallographica, Section E'
_journal_year     2010
_journal_volume     66
_journal_issue      7
_journal_page_first     o1853
_journal_page_last     o1853
_journal_paper_category     QO
_journal_coeditor_code     NG2793
_publ_contact_author_name     'Dr. Muhammad Raza Shah'
_publ_contact_author_address
;
H.E.J. Research Institute of Chemistry
International Center for Chemical and Biological Sciences
University of Karachi, Karachi-75270, Pakistan
;
_publ_contact_author_email     'raza_shahm@yahoo.com'
_publ_contact_author_fax     '+92-21-4819018-19'
_publ_contact_author_phone     '+92-21-4824934,Ext233'
_publ_section_title
;\
6,7-Dihydro-3<i>H</i>-1,4-diazepino[1,2,3,4-<i>lmn</i>][1,10]phenanthroline-3,\
9(5<i>H</i>)-dione
;
loop_
    _publ_author_name
    _publ_author_address
    'Nadeem, Said'
;
H.E.J. Research Institute of Chemistry
International Center for Chemical and Biological Sciences
University of Karachi, Karachi 75270, Pakistan
;
    'Anis, Itrat'
;
Department of Chemistry
University of Karachi, Karachi 75270, Pakistan
;
    'Donald VanDerveer'
;
Chemistry Department
Clemson University
Clemson, SC 29634-0973
USA
;
    'Shah, Muhammad Raza'
;
H.E.J. Research Institute of Chemistry
International Center for Chemical and Biological Sciences
University of Karachi, Karachi 75270, Pakistan
;
_publ_section_synopsis     .
