# Supplementary material for: 6,7-Dihydro-3H-1,4-diazepino[1,2,3,4-lmn][1,10]phenanthroline-3,9(5H)-dione
Source: Acta Crystallogr Sect E Struct Rep Online. 2010 Jun 30;66(Pt 7):o1853. doi: 10.1107/S1600536810024761 (PMC3006698; doi:10.1107/S1600536810024761)
Supplement: Supplementary file 2 [file e-66-o1853-Isup2.hkl]

# 
# h,k,l, Fc-squared, Fo-squared, sigma(Fo-squared) and status flag 
# 
data_I
_shelx_title ' sn2p in P2(1)/n' 
_shelx_refln_list_code          4 
_shelx_F_calc_maximum       86.53 
_exptl_crystal_F_000       528.00 
_reflns_d_resolution_high  0.7998 
 
loop_ 
 _symmetry_equiv_pos_as_xyz 
 'x, y, z' 
 '-x+1/2, y+1/2, -z+1/2' 
 '-x, -y, -z' 
 'x-1/2, -y-1/2, z-1/2' 
 
_cell_length_a     9.1853 
_cell_length_b    13.9312 
_cell_length_c     9.4956 
_cell_angle_alpha  90.000 
_cell_angle_beta  111.135 
_cell_angle_gamma  90.000 
 
_shelx_F_squared_multiplier     1.000 
 
loop_ 
 _refln_index_h 
 _refln_index_k 
 _refln_index_l 
 _refln_F_squared_calc 
 _refln_F_squared_meas 
 _refln_F_squared_sigma 
 _refln_observed_status 
   2   0   0     3589.98     3014.22     23.83 o 
   4   0   0      647.98      784.81      3.26 o 
   6   0   0      100.17      107.49      2.57 o 
   8   0   0      156.33      147.74      3.01 o 
  10   0   0      108.74       99.15      7.89 o 
   2   1   0      323.72      335.39      2.31 o 
   3   1   0      141.04      127.76      0.94 o 
   4   1   0      173.05      171.16      0.80 o 
   5   1   0      462.29      426.26      1.89 o 
   6   1   0      143.10      135.49      1.35 o 
   7   1   0       10.43       11.97      0.95 o 
   8   1   0       81.79       73.99      2.01 o 
   9   1   0       45.62       47.57      1.68 o 
  10   1   0        0.35        1.17      0.39 o 
   0   2   0       46.76       77.95      1.72 o 
   1   2   0        5.48       13.85      0.93 o 
   2   2   0      797.75      775.42      4.40 o 
   3   2   0      760.61      708.72      2.79 o 
   4   2   0      643.45      670.29      2.29 o 
   5   2   0      529.35      559.21      2.57 o 
   6   2   0        0.77        1.44      0.56 o 
   7   2   0        2.23        1.86      0.57 o 
   8   2   0       36.80       33.40      1.41 o 
   9   2   0       45.43       43.73      2.34 o 
  10   2   0       23.34       25.13      2.58 o 
   2   3   0      860.96      812.71      3.73 o 
   3   3   0       48.20       52.90      0.83 o 
   4   3   0      651.15      677.09      3.92 o 
   5   3   0      688.84      656.26      4.08 o 
   6   3   0       13.89       15.60      0.95 o 
   7   3   0      104.09      100.24      2.52 o 
   8   3   0       67.31       62.96      2.10 o 
   9   3   0       34.53       28.84      1.47 o 
  10   3   0       17.04       16.48      1.27 o 
   1   4   0       82.34       70.61      1.11 o 
   2   4   0      728.70      720.54      4.39 o 
   3   4   0        2.09       -0.11      0.35 o 
   4   4   0     1025.62     1213.70      6.16 o 
   5   4   0      393.08      398.13      2.56 o 
   6   4   0        2.97        4.32      0.53 o 
   7   4   0       52.01       38.26      2.35 o 
   8   4   0        0.38        0.79      0.83 o 
   9   4   0       18.29       20.66      1.36 o 
  10   4   0       72.81       74.22      2.97 o 
   1   5   0      111.51       88.25      1.08 o 
   2   5   0     1932.06     1887.84      6.71 o 
   3   5   0      222.15      227.40      1.49 o 
   4   5   0        0.05       -0.43      0.43 o 
   5   5   0       19.88       17.27      0.90 o 
   6   5   0       19.17       15.03      1.60 o 
   7   5   0       25.76       21.70      1.25 o 
   8   5   0        8.37        4.88      0.49 o 
   9   5   0        1.95        1.28      0.74 o 
  10   5   0        0.38        0.95      0.40 o 
   0   6   0        9.04        6.78      0.67 o 
   1   6   0     1118.96     1103.99      6.38 o 
   2   6   0      760.34      800.17      3.15 o 
   3   6   0      262.55      259.91      2.98 o 
   4   6   0      496.33      548.88      2.61 o 
   5   6   0      144.46      157.95      1.60 o 
   6   6   0        2.53        0.98      0.45 o 
   7   6   0      174.48      170.55      2.15 o 
   8   6   0      130.30      117.33      2.29 o 
   9   6   0       11.00        9.97      0.85 o 
  10   6   0       13.63       12.35      1.68 o 
   1   7   0     4168.58     4183.21      9.30 o 
   2   7   0       16.61       19.48      0.85 o 
   3   7   0      119.83      123.97      1.07 o 
   4   7   0      306.69      292.96      3.06 o 
   5   7   0       24.05       24.89      1.63 o 
   6   7   0       50.25       44.81      1.33 o 
   7   7   0       79.92       84.58      1.42 o 
   8   7   0       60.14       59.12      1.63 o 
   9   7   0       27.54       30.35      1.54 o 
   1   8   0      103.40      105.26      0.84 o 
   2   8   0       68.69       72.97      0.75 o 
   3   8   0      795.22      842.10      4.83 o 
   4   8   0      279.68      287.91      1.97 o 
   5   8   0       48.10       45.79      1.03 o 
   6   8   0       22.57       20.84      0.86 o 
   7   8   0       82.61       67.72      1.20 o 
   8   8   0       45.04       42.87      1.32 o 
   9   8   0        4.02        6.34      0.60 o 
   1   9   0       91.18       83.91      0.93 o 
   2   9   0     1164.20     1211.66      3.96 o 
   3   9   0        2.87        6.96      0.59 o 
   4   9   0       91.49      105.22      1.67 o 
   5   9   0       12.93       11.77      0.74 o 
   6   9   0        3.11        0.95      0.33 o 
   7   9   0       65.41       66.52      1.24 o 
   8   9   0        1.94        1.72      0.35 o 
   9   9   0       14.76       14.98      1.69 o 
   0  10   0       13.63       13.03      1.18 o 
   1  10   0       99.20      107.33      1.88 o 
   2  10   0      194.94      206.69      2.82 o 
   3  10   0        6.69        5.84      0.62 o 
   4  10   0        4.65        6.67      0.53 o 
   5  10   0        3.77        2.10      0.43 o 
   6  10   0       41.07       37.65      1.14 o 
   7  10   0       74.33       67.77      1.81 o 
   8  10   0      201.11      198.74      4.21 o 
   1  11   0     1693.81     1815.69      6.97 o 
   2  11   0       31.71       28.95      0.84 o 
   3  11   0       43.02       42.02      1.03 o 
   4  11   0       24.88       22.65      0.87 o 
   5  11   0        0.50        0.56      0.30 o 
   6  11   0       27.46       22.70      1.05 o 
   7  11   0       73.92       81.17      2.04 o 
   8  11   0       64.06       63.35      3.14 o 
   0  12   0     2228.13     2518.69     16.24 o 
   1  12   0      100.95      103.65      3.68 o 
   2  12   0       66.92       66.39      1.12 o 
   3  12   0      743.76      805.66      5.12 o 
   4  12   0       64.69       58.60      1.14 o 
   5  12   0       18.37       18.27      0.83 o 
   6  12   0       15.25       14.46      0.93 o 
   7  12   0      168.78      173.69      3.23 o 
   1  13   0       41.37       35.53      0.96 o 
   2  13   0      258.01      272.12      2.22 o 
   3  13   0        0.16        0.12      0.31 o 
   4  13   0      208.67      225.14      1.60 o 
   5  13   0        3.74        1.71      0.68 o 
   6  13   0        5.09        5.28      0.48 o 
   7  13   0       89.72       92.25      3.33 o 
   0  14   0       39.63       40.01      2.28 o 
   1  14   0        9.64       10.52      0.82 o 
   2  14   0      169.59      161.52      1.69 o 
   3  14   0        7.69        8.07      0.56 o 
   4  14   0       12.72       11.73      0.80 o 
   5  14   0        4.26        4.03      0.58 o 
   6  14   0       15.46       11.68      1.31 o 
   1  15   0      740.54      800.54     11.30 o 
   2  15   0        0.73        1.62      0.33 o 
   3  15   0        1.44        1.04      0.38 o 
   4  15   0        1.47        0.39      0.31 o 
   5  15   0        3.65        4.05      0.66 o 
   0  16   0      362.69      394.83     10.44 o 
   1  16   0       35.60       29.27      6.72 o 
   2  16   0       46.17       45.82      2.07 o 
   3  16   0      122.88      116.04      2.61 o 
   4  16   0       33.61       32.91      2.46 o 
   1  17   0       44.48       38.79      1.52 o 
   2  17   0       76.97       71.26      1.77 o 
  -9   0   1        0.91        1.59      0.65 o 
  -7   0   1      333.01      345.16      5.66 o 
  -5   0   1     2176.22     2548.20     24.67 o 
  -3   0   1       51.18       81.92      1.18 o 
  -1   0   1        6.10        2.80      0.96 o 
   1   0   1      675.60      671.68      3.39 o 
   3   0   1      576.46      594.23      3.04 o 
   5   0   1      264.71      253.75      2.47 o 
   7   0   1      690.41      724.98      7.97 o 
   9   0   1       21.33       27.37      5.99 o 
 -11   1   1        0.52        1.78      0.67 o 
 -10   1   1        4.94        4.59      0.56 o 
  -9   1   1        7.82        6.16      0.61 o 
  -8   1   1       38.02       26.15      1.34 o 
  -7   1   1       29.61       34.61      1.00 o 
  -6   1   1        3.70        3.07      0.49 o 
  -5   1   1      890.62      964.01      3.89 o 
  -4   1   1     1756.16     1760.18      4.74 o 
  -3   1   1     1496.24     1419.93      5.83 o 
  -2   1   1      324.97      288.27      2.37 o 
   1   1   1      266.10      257.65      1.22 o 
   2   1   1      312.04      330.84      1.53 o 
   3   1   1       37.99       27.54      0.65 o 
   4   1   1      393.78      399.97      1.89 o 
   5   1   1       19.22       13.55      0.63 o 
   6   1   1       29.31       26.54      1.14 o 
   7   1   1      645.55      658.12      4.15 o 
   8   1   1        0.14        0.53      0.58 o 
   9   1   1        5.14        6.60      0.80 o 
  10   1   1       38.49       35.74      4.52 o 
 -10   2   1        0.39        0.65      0.29 o 
  -9   2   1        1.06        0.58      0.33 o 
  -8   2   1      184.25      161.50      2.72 o 
  -7   2   1        5.90        7.61      0.63 o 
  -6   2   1      415.83      459.41      3.56 o 
  -5   2   1      160.09      156.76      1.20 o 
  -4   2   1     5048.97     5242.55     47.21 o 
  -3   2   1       55.12       48.20      0.79 o 
  -2   2   1     1319.58     1256.85     12.51 o 
  -1   2   1       41.47       37.10      1.48 o 
   0   2   1     3137.12     2635.57     52.15 o 
   1   2   1      201.57      176.57      3.09 o 
   2   2   1      819.58      804.53      3.11 o 
   3   2   1      850.48      852.93      3.20 o 
   4   2   1      118.27      120.83      0.87 o 
   5   2   1       15.13       16.88      0.78 o 
   6   2   1      130.89      123.12      1.89 o 
   7   2   1        5.13        4.77      0.76 o 
   8   2   1      155.71      168.84      1.92 o 
   9   2   1       26.15       25.27      1.45 o 
  10   2   1      497.00      674.52      9.66 o 
 -10   3   1        1.33        1.49      0.45 o 
  -9   3   1       26.83       24.89      1.34 o 
  -8   3   1        6.97        4.91      0.57 o 
  -7   3   1        4.21        7.51      0.92 o 
  -6   3   1      295.11      286.29      2.55 o 
  -5   3   1      735.27      844.48      3.99 o 
  -4   3   1     1219.90     1362.12      3.90 o 
  -3   3   1     1877.83     1812.92     18.80 o 
  -2   3   1      260.21      227.55      3.44 o 
   0   3   1      174.73      180.20      2.38 o 
   1   3   1     2601.86     2304.73     15.36 o 
   2   3   1      116.60       96.39      0.94 o 
   3   3   1        0.05       -0.17      0.20 o 
   4   3   1      151.16      151.73      1.06 o 
   5   3   1      119.38      115.68      1.43 o 
   6   3   1       43.77       39.04      1.21 o 
   7   3   1      817.01      846.92      5.67 o 
   8   3   1      106.77      113.49      1.94 o 
   9   3   1       25.17       21.10      3.84 o 
  10   3   1        7.96        8.24      1.36 o 
 -10   4   1        2.93        3.07      0.56 o 
  -9   4   1       39.26       35.04      1.28 o 
  -8   4   1        6.52        4.66      0.57 o 
  -7   4   1       37.85       37.79      1.23 o 
  -6   4   1      249.06      269.11      2.18 o 
  -5   4   1      767.23      869.57      3.63 o 
  -4   4   1        3.09        2.65      0.98 o 
  -3   4   1       53.20       49.35      0.73 o 
  -2   4   1     2797.87     2655.18     22.18 o 
  -1   4   1     2410.11     2302.10     21.71 o 
   0   4   1      629.29      573.53      3.24 o 
   1   4   1     1538.48     1418.04     13.94 o 
   2   4   1      337.25      319.21      2.56 o 
   3   4   1      503.32      530.71      2.39 o 
   4   4   1      166.46      183.06      1.57 o 
   5   4   1       68.51       69.86      1.13 o 
   6   4   1        5.37        7.47      0.82 o 
   7   4   1      137.15      128.51      4.33 o 
   8   4   1      102.66      107.92      1.91 o 
   9   4   1       24.06       22.36      2.06 o 
  10   4   1        4.08        2.22      0.71 o 
 -10   5   1        5.66        5.00      0.67 o 
  -9   5   1       64.67       68.31      2.33 o 
  -8   5   1      145.92      127.32      2.17 o 
  -7   5   1       25.72       26.21      1.38 o 
  -6   5   1      108.49      123.01      3.12 o 
  -5   5   1      603.11      684.76      4.32 o 
  -4   5   1      430.39      459.05      3.79 o 
  -3   5   1     2424.14     2407.71     10.56 o 
  -2   5   1       99.56       98.82      0.76 o 
  -1   5   1      489.38      493.51      2.46 o 
   0   5   1     1902.79     1844.36      7.68 o 
   1   5   1      105.49       98.01      0.87 o 
   2   5   1      225.47      239.71      3.46 o 
   3   5   1      169.50      171.34      2.44 o 
   4   5   1      109.77      106.44      1.11 o 
   5   5   1      224.15      221.98      1.83 o 
   6   5   1       36.85       33.96      1.97 o 
   7   5   1      251.19      247.23      4.10 o 
   8   5   1       87.00       89.70      2.25 o 
   9   5   1       36.21       43.05      1.81 o 
 -10   6   1       32.08       29.19      1.55 o 
  -9   6   1        0.16       -0.69      0.69 o 
  -8   6   1      427.28      446.34      3.99 o 
  -7   6   1       11.31        7.67      0.86 o 
  -6   6   1      151.01      165.03      1.95 o 
  -5   6   1       31.21       29.66      1.62 o 
  -4   6   1     2216.33     2514.10     19.05 o 
  -3   6   1       72.99       83.41      1.46 o 
  -2   6   1       58.17       53.27      0.59 o 
  -1   6   1        6.03        4.65      0.37 o 
   0   6   1        9.09        7.92      0.51 o 
   1   6   1       30.10       22.96      0.49 o 
   2   6   1      262.40      256.08      1.50 o 
   3   6   1      657.26      691.90      3.52 o 
   4   6   1       39.41       40.91      0.93 o 
   5   6   1       33.17       46.16      1.16 o 
   6   6   1        7.37        7.83      0.84 o 
   7   6   1       90.36       99.79      2.80 o 
   8   6   1        0.89        0.55      0.58 o 
   9   6   1       38.75       40.17      2.83 o 
 -10   7   1       31.26       34.33      2.85 o 
  -9   7   1       42.09       38.79      1.49 o 
  -8   7   1        2.82        2.18      0.34 o 
  -7   7   1       71.68       78.22      1.68 o 
  -6   7   1      107.22      105.85      1.38 o 
  -5   7   1       29.88       30.31      1.36 o 
  -4   7   1      229.35      263.77      2.32 o 
  -3   7   1      158.71      147.48      1.15 o 
  -2   7   1       13.34       13.12      0.71 o 
  -1   7   1     2242.58     2297.23      7.73 o 
   0   7   1      283.09      293.09      1.31 o 
   1   7   1      134.43      132.91      1.04 o 
   2   7   1      157.39      146.96      0.93 o 
   3   7   1        9.26        6.82      0.55 o 
   4   7   1       92.76       96.05      1.20 o 
   5   7   1       46.33       38.68      0.97 o 
   6   7   1      146.47      146.09      1.65 o 
   7   7   1      774.33      837.42      4.51 o 
   8   7   1       65.93       70.67      1.85 o 
   9   7   1        0.69       -0.01      0.55 o 
  -9   8   1       42.60       37.02      1.54 o 
  -8   8   1        0.35        0.02      0.18 o 
  -7   8   1       32.90       25.15      1.03 o 
  -6   8   1       85.88       88.49      1.65 o 
  -5   8   1      318.24      345.48      2.18 o 
  -4   8   1      624.94      618.11      5.29 o 
  -3   8   1        6.10        7.47      0.69 o 
  -2   8   1     2125.67     2219.11      7.65 o 
  -1   8   1     1029.15     1113.87     15.93 o 
   0   8   1      471.15      473.71      2.67 o 
   1   8   1      384.15      377.68      2.04 o 
   2   8   1        9.06        6.80      0.40 o 
   3   8   1        0.44        1.52      0.36 o 
   4   8   1        1.50        0.61      0.28 o 
   5   8   1        2.46        3.18      0.66 o 
   6   8   1       19.97       25.29      0.89 o 
   7   8   1        0.01        0.49      0.65 o 
   8   8   1      166.92      188.18      2.70 o 
   9   8   1        9.39        7.98      0.97 o 
  -9   9   1       57.87       60.86      2.56 o 
  -8   9   1      275.45      285.06      3.53 o 
  -7   9   1      159.06      163.90      2.36 o 
  -6   9   1        0.19       -0.27      0.27 o 
  -5   9   1      216.28      217.65      2.44 o 
  -4   9   1      124.83      121.57      3.03 o 
  -3   9   1      793.47      828.53      9.29 o 
  -2   9   1        0.01        0.01      0.34 o 
  -1   9   1        8.92       11.42      0.51 o 
   0   9   1      380.30      382.51      3.48 o 
   1   9   1       17.34       13.60      0.91 o 
   2   9   1      409.15      409.10      2.18 o 
   3   9   1      100.61      112.86      1.34 o 
   4   9   1       69.43       69.78      1.40 o 
   5   9   1      153.10      151.06      1.65 o 
   6   9   1        3.14        2.36      0.69 o 
   7   9   1       22.09       19.97      1.11 o 
   8   9   1       13.58       10.66      0.85 o 
  -9  10   1        4.65        3.57      0.68 o 
  -8  10   1       77.91       73.20      1.75 o 
  -7  10   1       75.04       73.43      1.18 o 
  -6  10   1       46.83       44.17      1.01 o 
  -5  10   1       89.95       84.53      1.01 o 
  -4  10   1      363.43      401.76      5.89 o 
  -3  10   1      414.80      438.13      3.34 o 
  -2  10   1        5.10        7.42      1.22 o 
  -1  10   1        2.23        1.12      0.28 o 
   0  10   1      214.73      203.18      1.78 o 
   1  10   1       32.74       31.87      1.11 o 
   2  10   1       12.91        9.24      0.86 o 
   3  10   1       18.05       19.84      0.74 o 
   4  10   1        0.01       -0.27      0.27 o 
   5  10   1        0.05       -0.24      0.60 o 
   6  10   1      148.21      158.33      1.81 o 
   7  10   1       91.67       94.35      1.86 o 
   8  10   1        0.13        0.34      0.35 o 
  -8  11   1       13.46       10.51      0.92 o 
  -7  11   1      132.85      154.57      2.09 o 
  -6  11   1       82.15       88.23      1.30 o 
  -5  11   1       52.13       51.18      1.40 o 
  -4  11   1       95.56       95.40      2.09 o 
  -3  11   1       57.89       52.44      1.17 o 
  -2  11   1        0.45       -0.34      0.34 o 
  -1  11   1      558.84      593.76      3.97 o 
   0  11   1      141.04      150.92      1.62 o 
   1  11   1       37.81       36.61      1.05 o 
   2  11   1      184.65      176.27      2.04 o 
   3  11   1       11.96       10.90      1.11 o 
   4  11   1       22.77       22.26      1.02 o 
   5  11   1        0.56        0.29      0.31 o 
   6  11   1       37.27       34.10      1.10 o 
   7  11   1      460.02      495.90     11.45 o 
  -8  12   1       11.41        8.99      1.08 o 
  -7  12   1        1.79        0.99      0.32 o 
  -6  12   1        3.38        2.13      0.31 o 
  -5  12   1       62.89       65.06      1.19 o 
  -4  12   1      423.63      446.45      5.41 o 
  -3  12   1       62.43       57.93      1.12 o 
  -2  12   1      736.48      802.33      6.91 o 
  -1  12   1       54.30       56.55      1.26 o 
   0  12   1      133.55      140.24      4.73 o 
   1  12   1        0.23       -0.38      0.38 o 
   2  12   1        9.41        7.68      0.84 o 
   3  12   1      156.41      156.13      2.91 o 
   4  12   1       24.78       21.85      0.96 o 
   5  12   1        2.26        1.00      0.28 o 
   6  12   1        0.80        0.63      0.36 o 
   7  12   1       31.42       29.81      1.54 o 
  -7  13   1       65.65       57.59      1.46 o 
  -6  13   1        4.57        4.39      0.76 o 
  -5  13   1       17.06       15.72      0.75 o 
  -4  13   1       39.95       37.94      1.34 o 
  -3  13   1       52.51       51.24      1.04 o 
  -2  13   1       24.57       23.13      1.43 o 
  -1  13   1        0.23       -0.49      0.49 o 
   0  13   1      151.13      146.59      2.49 o 
   1  13   1       69.75       65.14      1.12 o 
   2  13   1       97.26       89.52      1.54 o 
   3  13   1       26.68       24.50      0.93 o 
   4  13   1       65.26       65.33      1.57 o 
   5  13   1        9.17       10.33      1.42 o 
   6  13   1        8.23        6.01      0.58 o 
  -6  14   1       76.02       69.55      2.18 o 
  -5  14   1       13.00       10.00      0.92 o 
  -4  14   1       94.21       94.46      1.92 o 
  -3  14   1      200.08      219.58      2.39 o 
  -2  14   1       13.69       16.40      0.98 o 
  -1  14   1       12.79       12.93      1.02 o 
   0  14   1      427.48      458.02      5.13 o 
   1  14   1       41.55       39.10      0.89 o 
   2  14   1       12.64       11.65      0.61 o 
   3  14   1       10.40        9.35      0.82 o 
   4  14   1        2.78        2.47      0.36 o 
   5  14   1        0.45       -0.12      0.45 o 
  -5  15   1       31.58       30.80      1.00 o 
  -4  15   1       54.91       49.63      1.24 o 
  -3  15   1       87.81       82.18      1.42 o 
  -2  15   1        3.06        2.38      0.32 o 
  -1  15   1      143.14      141.10      3.03 o 
   0  15   1       38.57       30.71      1.11 o 
   1  15   1        8.73        8.21      0.69 o 
   2  15   1       15.34       11.96      0.69 o 
   3  15   1        5.43        4.60      0.60 o 
   4  15   1        0.53        0.04      0.34 o 
   5  15   1        0.80        0.58      1.06 o 
  -4  16   1        9.92        8.38      0.78 o 
  -3  16   1      155.03      153.31      2.89 o 
  -2  16   1      243.96      239.50      5.07 o 
  -1  16   1        0.01        0.30      0.39 o 
   0  16   1       26.26       19.39      1.41 o 
   1  16   1       64.54       65.92      2.48 o 
   2  16   1       37.71       34.70      1.48 o 
   3  16   1      116.66      105.97      2.76 o 
  -2  17   1       11.78       11.17      1.48 o 
  -1  17   1        6.91        6.79      0.72 o 
   0  17   1      127.39      128.86      2.52 o 
   1  17   1      135.14      133.13      2.16 o 
 -10   0   2       19.12       13.44      0.98 o 
  -8   0   2      531.38      612.93      7.80 o 
  -6   0   2      365.60      366.71      3.65 o 
  -4   0   2       36.70       27.68      0.72 o 
  -2   0   2     1552.76     1487.98      8.47 o 
   0   0   2      130.93      129.39      3.07 o 
   2   0   2      169.70      171.35      2.55 o 
   4   0   2      304.99      267.12      2.33 o 
   6   0   2     7055.26     7277.67     28.74 o 
   8   0   2        2.07        1.34      0.60 o 
 -11   1   2        6.93        7.75      0.82 o 
 -10   1   2       30.44       30.75      1.25 o 
  -9   1   2       12.39       13.95      0.67 o 
  -8   1   2      551.79      473.64      3.00 o 
  -7   1   2        7.56       10.65      0.83 o 
  -6   1   2      130.81      139.87      1.39 o 
  -5   1   2       52.60       52.26      0.58 o 
  -4   1   2       37.37       31.35      0.44 o 
  -3   1   2      155.14      151.37      1.68 o 
  -2   1   2     1031.52      969.12      4.73 o 
  -1   1   2      342.48      327.19      3.82 o 
   0   1   2     1755.28     1586.92      8.20 o 
   1   1   2      473.88      458.64      2.01 o 
   2   1   2       54.32       54.02      0.74 o 
   3   1   2      130.42      104.78      0.78 o 
   4   1   2        2.92        3.97      0.35 o 
   5   1   2        2.16        2.34      0.35 o 
   6   1   2     2278.43     2408.10     18.78 o 
   7   1   2      391.24      388.09      3.35 o 
   8   1   2       63.23       64.54      1.71 o 
   9   1   2       10.64       12.75      0.89 o 
 -11   2   2       25.53       14.23      2.09 o 
 -10   2   2        2.03        0.93      0.67 o 
  -9   2   2      863.15      785.46      4.82 o 
  -8   2   2       10.21        7.97      1.07 o 
  -7   2   2        3.94        2.96      0.60 o 
  -6   2   2       65.60       69.71      0.77 o 
  -5   2   2     1157.74     1361.95      7.39 o 
  -4   2   2      196.27      196.18      0.83 o 
  -3   2   2        1.74        2.63      0.83 o 
  -2   2   2      411.08      386.73      3.61 o 
  -1   2   2      473.53      384.40      2.87 o 
   0   2   2      115.53      119.67      1.36 o 
   1   2   2     5079.00     4584.55     25.16 o 
   2   2   2      367.50      326.29      1.99 o 
   3   2   2      518.27      554.38      1.89 o 
   4   2   2        0.03       -0.17      0.30 o 
   5   2   2      375.25      355.21      2.43 o 
   6   2   2       14.19       19.78      1.64 o 
   7   2   2      939.15      993.52      6.42 o 
   8   2   2       34.70       37.43      1.65 o 
   9   2   2        7.44        9.18      0.84 o 
 -11   3   2        2.73        1.04      0.35 o 
 -10   3   2      100.22      112.25      2.47 o 
  -9   3   2       14.48       14.83      1.03 o 
  -8   3   2      160.04      123.84      2.41 o 
  -7   3   2      347.93      355.98      3.74 o 
  -6   3   2        1.25        1.21      0.53 o 
  -5   3   2      139.28      115.91      1.30 o 
  -4   3   2      233.43      240.71      1.79 o 
  -3   3   2       15.57        9.55      2.88 o 
  -2   3   2      432.55      400.43      2.50 o 
  -1   3   2     3649.02     3391.04     43.53 o 
   0   3   2        0.05       -0.54      0.54 o 
   1   3   2     1762.95     1710.84     11.25 o 
   2   3   2     1031.64     1016.51      4.77 o 
   3   3   2       86.41       71.36      0.80 o 
   4   3   2       20.81       19.91      0.52 o 
   5   3   2      112.96      110.16      1.90 o 
   6   3   2     2041.77     2129.16     27.20 o 
   7   3   2      935.52      984.75      5.94 o 
   8   3   2      424.01      465.97      3.09 o 
   9   3   2        3.53        4.64      0.88 o 
 -10   4   2       79.20       73.11      4.62 o 
  -9   4   2        1.28        1.59      2.32 o 
  -8   4   2      118.42      120.40      2.14 o 
  -7   4   2       38.15       30.42      1.49 o 
  -6   4   2       37.88       33.68      1.09 o 
  -5   4   2        0.03       -0.03      0.48 o 
  -4   4   2       81.43       90.24      1.28 o 
  -3   4   2      147.43      149.26      1.76 o 
  -2   4   2       53.44       38.26      0.52 o 
  -1   4   2     1923.89     1877.11      7.65 o 
   0   4   2      993.86      918.55      3.38 o 
   1   4   2      240.15      237.09      1.36 o 
   2   4   2      416.01      437.38      2.34 o 
   3   4   2       40.54       46.38      0.70 o 
   4   4   2      225.88      222.39      1.60 o 
   5   4   2      105.71      102.05      1.43 o 
   6   4   2     3925.38     4127.24     44.91 o 
   7   4   2       82.97       80.22      2.34 o 
   8   4   2        0.79        1.44      0.57 o 
   9   4   2        8.95        6.71      0.88 o 
 -10   5   2       56.62       61.18      5.24 o 
  -9   5   2       58.21       60.89      1.94 o 
  -8   5   2      530.14      462.71      8.12 o 
  -7   5   2      164.24      161.41      1.61 o 
  -6   5   2      172.75      165.35      2.12 o 
  -5   5   2       92.89       90.46      1.47 o 
  -4   5   2      262.81      238.54      2.20 o 
  -3   5   2       95.60       99.25      0.66 o 
  -2   5   2        5.93        2.79      0.40 o 
  -1   5   2        1.66        2.32      0.65 o 
   0   5   2      569.54      541.78      1.92 o 
   1   5   2       20.15       15.74      1.65 o 
   2   5   2      306.09      303.85      1.85 o 
   3   5   2       29.33       26.67      0.84 o 
   4   5   2      485.57      507.50      2.99 o 
   5   5   2      321.07      308.26      2.97 o 
   6   5   2     1141.54     1189.32     31.48 o 
   7   5   2       68.85       63.74      1.63 o 
   8   5   2        0.27        1.19      0.61 o 
   9   5   2        0.17        1.43      0.81 o 
 -10   6   2        2.47        1.32      0.57 o 
  -9   6   2      220.36      181.98      3.29 o 
  -8   6   2        5.25        3.57      0.59 o 
  -7   6   2        0.45        0.14      0.32 o 
  -6   6   2       14.17       14.74      1.33 o 
  -5   6   2      327.74      379.54      8.94 o 
  -4   6   2       83.11       73.20      1.37 o 
  -3   6   2      145.84      139.18      1.76 o 
  -2   6   2      753.27      750.11      2.29 o 
  -1   6   2      455.94      425.79      3.55 o 
   0   6   2      500.27      490.25      2.12 o 
   1   6   2     1114.08     1094.32      4.82 o 
   2   6   2      100.01       95.52      1.46 o 
   3   6   2      416.84      445.95      3.52 o 
   4   6   2       37.21       32.53      1.02 o 
   5   6   2      573.07      567.83      3.88 o 
   6   6   2       13.70       10.19      1.35 o 
   7   6   2      227.42      237.13      3.35 o 
   8   6   2      126.05      139.91      2.78 o 
   9   6   2        0.01        0.13      0.58 o 
 -10   7   2      122.91      128.94      2.96 o 
  -9   7   2        6.84        6.86      0.80 o 
  -8   7   2      179.51      173.81      3.29 o 
  -7   7   2      107.74      111.69      2.07 o 
  -6   7   2       14.43       14.61      1.24 o 
  -5   7   2      109.98      102.63      4.72 o 
  -4   7   2       42.25       39.69      0.73 o 
  -3   7   2      553.76      570.99      2.63 o 
  -2   7   2        0.34        0.19      0.18 o 
  -1   7   2     1305.52     1365.62      6.78 o 
   0   7   2       32.10       22.55      0.52 o 
   1   7   2      140.52      153.26      1.31 o 
   2   7   2      315.42      314.23      1.67 o 
   3   7   2       63.00       67.90      1.20 o 
   4   7   2       44.78       46.86      1.07 o 
   5   7   2       77.78       76.60      1.94 o 
   6   7   2      752.95      807.69      6.04 o 
   7   7   2      576.04      641.33      4.33 o 
   8   7   2      279.46      283.18      4.76 o 
 -10   8   2       69.55       64.67      1.69 o 
  -9   8   2       26.15       28.87      1.44 o 
  -8   8   2        2.54        1.59      0.48 o 
  -7   8   2       14.93       11.34      1.05 o 
  -6   8   2        0.02       -0.23      0.45 o 
  -5   8   2      333.98      321.28      7.29 o 
  -4   8   2       11.31       13.21      1.24 o 
  -3   8   2       34.55       30.48      0.70 o 
  -2   8   2      236.11      244.50      1.71 o 
  -1   8   2     1545.25     1599.18      9.39 o 
   0   8   2      451.15      461.71      2.42 o 
   1   8   2        1.76        0.34      0.37 o 
   2   8   2      254.51      280.99      2.41 o 
   3   8   2       95.98       82.55      1.01 o 
   4   8   2      123.91      126.31      2.12 o 
   5   8   2      205.07      204.90      2.05 o 
   6   8   2     1178.89     1331.34      9.93 o 
   7   8   2      155.88      150.08      2.57 o 
   8   8   2       10.44        8.18      0.74 o 
  -9   9   2       85.74       88.98      2.85 o 
  -8   9   2      185.83      169.99      3.59 o 
  -7   9   2       45.37       37.28      1.42 o 
  -6   9   2       61.37       65.79      1.68 o 
  -5   9   2       49.17       48.35      1.58 o 
  -4   9   2        9.96        8.72      0.78 o 
  -3   9   2       23.23       23.89      0.66 o 
  -2   9   2        2.40        3.96      0.49 o 
  -1   9   2       21.50       17.47      0.52 o 
   0   9   2        3.79        3.20      0.82 o 
   1   9   2      137.49      123.66      3.09 o 
   2   9   2      262.64      286.73      5.11 o 
   3   9   2      118.38      121.93      1.65 o 
   4   9   2      740.99      811.75      4.15 o 
   5   9   2      356.31      369.20      3.59 o 
   6   9   2      450.39      482.67      4.37 o 
   7   9   2       76.03       71.93      1.35 o 
   8   9   2        1.59        1.52      0.37 o 
  -9  10   2      165.50      162.70      2.79 o 
  -8  10   2        5.77        3.13      0.38 o 
  -7  10   2        0.48        0.70      0.49 o 
  -6  10   2       87.10       84.28      1.04 o 
  -5  10   2      226.09      247.68      2.43 o 
  -4  10   2       27.05       26.48      2.81 o 
  -3  10   2        4.84        5.05      0.42 o 
  -2  10   2      404.53      430.14      5.74 o 
  -1  10   2       78.23       71.57      0.73 o 
   0  10   2      287.83      285.45      2.79 o 
   1  10   2       46.59       47.31      0.88 o 
   2  10   2       49.07       45.01      1.00 o 
   3  10   2       73.28       67.46      1.66 o 
   4  10   2      112.23      109.95      1.14 o 
   5  10   2      171.89      181.81      1.78 o 
   6  10   2        5.25        4.22      0.50 o 
   7  10   2       96.13      104.46      2.43 o 
  -8  11   2      153.26      162.40      4.17 o 
  -7  11   2        3.82        5.36      0.67 o 
  -6  11   2       44.45       43.52      1.35 o 
  -5  11   2        0.88        0.27      0.41 o 
  -4  11   2       51.97       48.09      1.10 o 
  -3  11   2      195.19      201.19      1.77 o 
  -2  11   2       14.49       14.86      0.76 o 
  -1  11   2      377.36      396.93      3.94 o 
   0  11   2        6.50        3.47      0.39 o 
   1  11   2        2.91        1.95      0.47 o 
   2  11   2       55.90       48.06      1.33 o 
   3  11   2        2.67        1.45      0.36 o 
   4  11   2      157.48      155.73      2.16 o 
   5  11   2      263.39      292.33      3.31 o 
   6  11   2      169.39      166.87      2.42 o 
   7  11   2      209.55      222.94      3.93 o 
  -8  12   2        0.03       -0.08      0.38 o 
  -7  12   2        0.12        0.09      0.40 o 
  -6  12   2       22.25       20.37      0.72 o 
  -5  12   2      285.49      292.73      3.20 o 
  -4  12   2        2.93        2.95      0.34 o 
  -3  12   2        5.05        2.96      0.40 o 
  -2  12   2        9.71        8.87      0.80 o 
  -1  12   2      943.04     1003.81      7.90 o 
   0  12   2       35.50       30.87      1.05 o 
   1  12   2       21.80       21.41      0.77 o 
   2  12   2       69.58       74.47      2.27 o 
   3  12   2      158.21      161.93      2.16 o 
   4  12   2      153.30      162.19      2.01 o 
   5  12   2       83.00       85.76      2.68 o 
   6  12   2      535.15      600.49     11.74 o 
  -7  13   2       49.50       43.68      1.82 o 
  -6  13   2       30.95       33.32      1.05 o 
  -5  13   2        1.32        0.89      0.46 o 
  -4  13   2      149.37      144.55      1.72 o 
  -3  13   2        0.03        0.27      0.33 o 
  -2  13   2       21.12       17.97      0.58 o 
  -1  13   2        0.16       -0.68      0.68 o 
   0  13   2        1.84        1.71      0.41 o 
   1  13   2       45.61       43.72      1.01 o 
   2  13   2      115.93      117.24      2.30 o 
   3  13   2       37.75       36.90      1.12 o 
   4  13   2      190.56      202.04      2.76 o 
   5  13   2       77.80       82.65      3.56 o 
   6  13   2      161.71      174.59      3.43 o 
  -6  14   2       50.69       47.33      1.35 o 
  -5  14   2       73.07       69.66      1.61 o 
  -4  14   2       22.00       22.35      0.78 o 
  -3  14   2       26.99       27.25      0.89 o 
  -2  14   2      259.89      270.56      3.14 o 
  -1  14   2        0.83        0.06      0.45 o 
   0  14   2       88.06       93.47      1.77 o 
   1  14   2        1.27        1.15      0.42 o 
   2  14   2       12.30       10.30      0.66 o 
   3  14   2        7.76        4.62      0.47 o 
   4  14   2       29.60       27.67      1.05 o 
   5  14   2       10.62        8.65      0.95 o 
  -5  15   2        1.71        1.33      0.39 o 
  -4  15   2      125.99      122.45      2.83 o 
  -3  15   2       34.35       30.28      0.78 o 
  -2  15   2       10.98        7.67      0.65 o 
  -1  15   2      158.22      153.61      3.60 o 
   0  15   2      113.87      112.16      2.29 o 
   1  15   2        0.39       -0.07      0.28 o 
   2  15   2       42.83       40.20      1.21 o 
   3  15   2        3.71        4.55      0.53 o 
   4  15   2      114.35      108.16      2.76 o 
  -4  16   2        5.87        5.73      0.58 o 
  -3  16   2       12.79       10.07      0.48 o 
  -2  16   2        2.55        0.86      0.30 o 
  -1  16   2      579.42      592.89     25.07 o 
   0  16   2        0.36        0.59      0.26 o 
   1  16   2        2.81        2.29      0.57 o 
   2  16   2       75.51       74.30      3.53 o 
   3  16   2       12.72       12.68      1.10 o 
  -2  17   2        0.20        0.39      0.64 o 
  -1  17   2       13.44       13.27      1.39 o 
   0  17   2        0.18        0.48      0.39 o 
 -11   0   3       36.23       30.58      1.60 o 
  -9   0   3     1049.16     1041.63      5.29 o 
  -7   0   3      134.59      126.65      2.23 o 
  -5   0   3      388.49      428.81      3.26 o 
  -3   0   3       69.85       55.93      1.06 o 
  -1   0   3      312.26      293.12      3.67 o 
   1   0   3     4192.03     4147.57     19.97 o 
   3   0   3      251.70      278.99      2.43 o 
   5   0   3      685.10      684.41      7.52 o 
   7   0   3      528.40      561.63      4.46 o 
   9   0   3       10.42       11.79      1.87 o 
 -11   1   3        1.96        0.17      0.37 o 
 -10   1   3       25.55       15.24      1.15 o 
  -9   1   3      100.03       85.73      1.23 o 
  -8   1   3        4.81        4.79      0.44 o 
  -7   1   3       65.38       77.59      1.02 o 
  -6   1   3       43.60       46.97      0.74 o 
  -5   1   3       50.14       55.93      0.66 o 
  -4   1   3       74.90       74.75      0.74 o 
  -3   1   3       29.53       28.54      0.60 o 
  -2   1   3     1176.01     1080.26      9.52 o 
  -1   1   3      186.58      146.62      1.95 o 
   0   1   3       70.42       57.81      0.93 o 
   1   1   3        3.20        1.31      1.64 o 
   2   1   3     5440.98     5652.54     32.51 o 
   3   1   3      517.43      530.31      2.53 o 
   4   1   3       10.77       12.63      0.62 o 
   5   1   3       88.26       96.69      1.63 o 
   6   1   3      605.63      628.66      7.66 o 
   7   1   3       45.37       45.57      1.23 o 
   8   1   3        1.16        1.44      0.39 o 
   9   1   3        5.25        4.40      0.75 o 
 -11   2   3        7.27        6.42      0.58 o 
 -10   2   3       20.59       10.57      0.88 o 
  -9   2   3        0.85        1.18      0.30 o 
  -8   2   3        0.50        1.11      0.35 o 
  -7   2   3       21.34       22.03      0.85 o 
  -6   2   3        4.59        2.23      0.47 o 
  -5   2   3       39.04       41.69      0.52 o 
  -4   2   3        3.58        3.38      0.73 o 
  -3   2   3      106.37      107.77      1.18 o 
  -2   2   3     1210.23     1243.11     13.72 o 
  -1   2   3        0.08       -0.80      0.80 o 
   0   2   3      814.66      768.98      4.68 o 
   1   2   3      349.58      326.18      1.47 o 
   2   2   3       22.80       27.97      1.93 o 
   3   2   3       60.67       60.61      0.76 o 
   4   2   3        0.93        4.40      0.44 o 
   5   2   3       13.46       12.97      0.74 o 
   6   2   3       18.58       19.08      1.01 o 
   7   2   3        3.54        2.92      0.42 o 
   8   2   3        0.93        1.17      0.33 o 
   9   2   3        9.20       10.37      1.34 o 
 -11   3   3        0.19        0.19      0.26 o 
 -10   3   3       10.91        6.24      0.72 o 
  -9   3   3      201.10      195.44      2.46 o 
  -8   3   3      114.77       94.46      1.47 o 
  -7   3   3        5.26        5.39      1.19 o 
  -6   3   3        0.38        0.44      0.16 o 
  -5   3   3      271.39      279.06      6.68 o 
  -4   3   3       20.49       21.39      1.30 o 
  -3   3   3       53.48       48.78      0.63 o 
  -2   3   3     1862.77     1780.37     18.13 o 
  -1   3   3       65.84       59.84      1.00 o 
   0   3   3      912.83      893.16      3.78 o 
   1   3   3       60.96       43.79      0.87 o 
   2   3   3     3773.00     4041.10     17.99 o 
   3   3   3      755.19      775.68      5.11 o 
   4   3   3       52.31       44.48      0.98 o 
   5   3   3       70.96       71.43      1.48 o 
   6   3   3       70.71       71.29      1.28 o 
   7   3   3        8.92        8.74      0.75 o 
   8   3   3        2.06        1.42      0.55 o 
   9   3   3        2.63        1.52      0.81 o 
 -11   4   3        3.35        1.87      0.69 o 
 -10   4   3        0.32        0.15      0.36 o 
  -9   4   3      467.67      445.36      4.95 o 
  -8   4   3       27.79       22.84      1.32 o 
  -7   4   3        9.37        8.68      0.79 o 
  -6   4   3       23.19       27.34      2.53 o 
  -5   4   3      457.46      484.44      8.96 o 
  -4   4   3       12.08       10.52      1.33 o 
  -3   4   3       28.95       24.54      0.53 o 
  -2   4   3        4.64        2.88      0.30 o 
  -1   4   3        1.25        0.80      0.33 o 
   0   4   3       17.27       11.74      0.88 o 
   1   4   3     1643.50     1703.72      4.80 o 
   2   4   3       85.67       89.97      2.15 o 
   3   4   3      223.52      259.86      2.59 o 
   4   4   3      162.62      170.67      1.35 o 
   5   4   3      959.87      987.42      6.24 o 
   6   4   3        0.45        0.05      0.42 o 
   7   4   3      355.29      370.59      7.79 o 
   8   4   3       51.42       51.85      1.51 o 
   9   4   3       30.56       33.63      3.93 o 
 -10   5   3        2.33        4.57      0.75 o 
  -9   5   3       32.33       25.68      1.56 o 
  -8   5   3       88.21       88.72      1.87 o 
  -7   5   3       24.85       24.60      1.43 o 
  -6   5   3      355.77      358.07      3.86 o 
  -5   5   3      247.57      236.98     25.92 o 
  -4   5   3      111.97      115.50      2.56 o 
  -3   5   3      606.74      627.34      3.91 o 
  -2   5   3     1460.07     1495.72      4.28 o 
  -1   5   3        1.25        0.48      0.32 o 
   0   5   3      346.25      334.83      1.47 o 
   1   5   3       79.25       72.79      0.77 o 
   2   5   3     1509.77     1670.87     10.98 o 
   3   5   3      581.26      590.21      4.52 o 
   4   5   3        2.75        4.98      0.47 o 
   5   5   3        0.71        1.64      0.49 o 
   6   5   3      880.73      968.37      5.73 o 
   7   5   3      101.20       99.14      1.75 o 
   8   5   3        0.21       -0.11      0.73 o 
 -10   6   3       86.62       76.12      2.56 o 
  -9   6   3       23.17       25.55      1.52 o 
  -8   6   3        7.20        6.32      0.72 o 
  -7   6   3       25.60       19.11      1.61 o 
  -6   6   3        6.01        7.34      0.89 o 
  -5   6   3        0.01        2.25      1.21 o 
  -4   6   3       45.99       41.11      1.45 o 
  -3   6   3      109.50      108.65      0.99 o 
  -2   6   3     1042.96     1049.00      7.17 o 
  -1   6   3       11.24        7.58      0.41 o 
   0   6   3      398.05      415.98      1.95 o 
   1   6   3      385.98      404.07      2.01 o 
   2   6   3       28.88       32.23      0.75 o 
   3   6   3      503.23      516.21      3.69 o 
   4   6   3       28.68       30.38      0.68 o 
   5   6   3       11.13        7.06      0.83 o 
   6   6   3       13.99       14.50      1.20 o 
   7   6   3       23.77       20.61      1.11 o 
   8   6   3        4.94        3.47      0.60 o 
 -10   7   3        2.12        1.63      0.49 o 
  -9   7   3       21.83       19.19      1.31 o 
  -8   7   3       50.74       43.55      2.40 o 
  -7   7   3      113.36      118.61      2.47 o 
  -6   7   3       14.59       13.50      1.31 o 
  -5   7   3      439.18      458.08      7.59 o 
  -4   7   3      437.03      474.32      3.61 o 
  -3   7   3      175.63      180.02      1.53 o 
  -2   7   3      195.03      177.21      1.14 o 
  -1   7   3      933.69      947.63      3.44 o 
   0   7   3      166.38      157.40      1.21 o 
   1   7   3      103.11      107.68      1.11 o 
   2   7   3      717.96      757.25      9.18 o 
   3   7   3      490.97      510.32      3.72 o 
   4   7   3      540.20      559.49      2.58 o 
   5   7   3        1.08       -0.26      0.45 o 
   6   7   3        8.67        9.01      0.79 o 
   7   7   3        0.74        1.12      0.62 o 
   8   7   3       14.60       13.14      1.37 o 
 -10   8   3       35.34       35.23      5.18 o 
  -9   8   3       85.26       71.29      3.04 o 
  -8   8   3       56.58       56.43      2.42 o 
  -7   8   3        1.89        1.72      0.49 o 
  -6   8   3       39.72       38.58      1.54 o 
  -5   8   3       71.65       70.32      1.79 o 
  -4   8   3        1.23        1.31      0.34 o 
  -3   8   3        1.92        2.35      0.29 o 
  -2   8   3       63.76       73.94      1.42 o 
  -1   8   3       24.34       32.74      0.58 o 
   0   8   3        4.50        3.89      0.90 o 
   1   8   3      185.78      188.88      4.14 o 
   2   8   3      485.59      495.31      3.23 o 
   3   8   3      125.31      135.85      1.18 o 
   4   8   3      340.97      355.28      2.31 o 
   5   8   3      767.42      823.40      4.31 o 
   6   8   3       37.73       40.76      1.05 o 
   7   8   3       59.18       56.27      1.32 o 
   8   8   3       25.50       24.23      1.70 o 
  -9   9   3       46.05       38.79      2.45 o 
  -8   9   3        6.70        8.24      0.86 o 
  -7   9   3        6.91        5.96      0.73 o 
  -6   9   3      704.42      752.55      8.91 o 
  -5   9   3       80.46       77.78      3.22 o 
  -4   9   3       54.88       52.81      0.71 o 
  -3   9   3      177.71      177.89      2.89 o 
  -2   9   3     1078.75     1140.16      8.00 o 
  -1   9   3      362.62      380.61      3.75 o 
   0   9   3        0.89        1.17      0.44 o 
   1   9   3        0.42        0.98      0.35 o 
   2   9   3      139.00      147.68      1.65 o 
   3   9   3      143.64      148.28      1.28 o 
   4   9   3       17.50       18.50      0.72 o 
   5   9   3        8.46        9.23      0.70 o 
   6   9   3      328.82      358.97      5.32 o 
   7   9   3       13.93       13.21      0.76 o 
  -9  10   3       74.64       83.64      2.23 o 
  -8  10   3        3.18        1.02      0.36 o 
  -7  10   3        0.00        0.63      0.44 o 
  -6  10   3       46.84       46.78      4.68 o 
  -5  10   3      127.42      137.00      1.48 o 
  -4  10   3       32.63       33.32      0.83 o 
  -3  10   3        6.91        7.38      0.51 o 
  -2  10   3       10.82       11.06      0.71 o 
  -1  10   3       20.42       18.60      1.40 o 
   0  10   3       94.93      105.94      1.29 o 
   1  10   3       45.22       46.69      1.11 o 
   2  10   3        1.75        1.81      0.47 o 
   3  10   3      611.21      624.54      4.78 o 
   4  10   3        0.69        0.38      0.25 o 
   5  10   3        1.60        1.07      0.41 o 
   6  10   3        2.00        1.90      0.47 o 
   7  10   3       43.96       39.95      1.52 o 
  -8  11   3        4.78        4.30      0.56 o 
  -7  11   3      192.38      206.14      4.61 o 
  -6  11   3      105.42      105.90      2.46 o 
  -5  11   3      149.36      149.37      1.75 o 
  -4  11   3       57.71       52.12      1.04 o 
  -3  11   3       28.68       28.19      0.79 o 
  -2  11   3        4.33        4.20      0.35 o 
  -1  11   3     1005.78     1099.20     11.90 o 
   0  11   3        7.82        5.22      0.50 o 
   1  11   3      259.30      272.61      2.29 o 
   2  11   3      266.94      264.65      2.99 o 
   3  11   3       19.82       17.19      1.01 o 
   4  11   3      222.25      231.34      3.63 o 
   5  11   3        9.03        8.72      0.99 o 
   6  11   3       19.57       19.14      1.24 o 
  -8  12   3       80.26       76.40      3.79 o 
  -7  12   3        3.54        1.34      0.38 o 
  -6  12   3       49.10       48.29      1.78 o 
  -5  12   3       13.53       11.89      0.75 o 
  -4  12   3        1.95        1.35      0.39 o 
  -3  12   3      147.52      145.61      1.26 o 
  -2  12   3       41.98       42.98      1.07 o 
  -1  12   3        0.13       -0.48      0.48 o 
   0  12   3        3.68        2.08      0.46 o 
   1  12   3       59.35       55.47      1.50 o 
   2  12   3      260.07      274.02      2.56 o 
   3  12   3       54.95       54.29      1.24 o 
   4  12   3      168.03      182.38      4.32 o 
   5  12   3      130.78      122.24      4.24 o 
   6  12   3       34.76       31.67      1.90 o 
  -7  13   3        5.36        4.07      0.74 o 
  -6  13   3      404.73      452.12      4.25 o 
  -5  13   3       21.21       22.98      0.97 o 
  -4  13   3        0.95        0.92      0.28 o 
  -3  13   3        1.58        0.66      0.26 o 
  -2  13   3      352.52      384.74      3.84 o 
  -1  13   3      160.49      163.42      2.04 o 
   0  13   3        0.15        0.31      0.42 o 
   1  13   3        0.72        1.11      0.34 o 
   2  13   3       35.23       30.47      1.74 o 
   3  13   3       76.87       72.52      1.86 o 
   4  13   3      116.86      111.03      2.18 o 
   5  13   3        1.91        1.52      0.66 o 
  -6  14   3       97.13      104.97      4.04 o 
  -5  14   3       70.67       66.74      1.35 o 
  -4  14   3       23.89       21.12      1.18 o 
  -3  14   3        7.34        6.47      0.41 o 
  -2  14   3      134.43      131.27      3.09 o 
  -1  14   3        0.69        0.32      0.23 o 
   0  14   3       52.31       47.62      1.32 o 
   1  14   3       42.75       39.40      1.28 o 
   2  14   3        2.12        1.45      0.46 o 
   3  14   3      290.42      289.50      4.00 o 
   4  14   3        5.37        5.56      0.59 o 
  -5  15   3       26.60       22.97      1.21 o 
  -4  15   3       14.31       13.30      0.74 o 
  -3  15   3        1.40        1.59      0.33 o 
  -2  15   3        8.61        6.45      0.63 o 
  -1  15   3      236.56      253.76      4.22 o 
   0  15   3       33.61       30.73      1.23 o 
   1  15   3       56.74       52.70      1.66 o 
   2  15   3       69.86       68.80      2.08 o 
   3  15   3       18.55       20.20      1.49 o 
  -4  16   3        0.79        0.27      0.59 o 
  -3  16   3      170.15      165.74      3.69 o 
  -2  16   3        0.00        0.34      0.42 o 
  -1  16   3        0.04        0.24      0.31 o 
   0  16   3        0.00        0.20      0.25 o 
   1  16   3        0.40        0.36      0.36 o 
   2  16   3        3.70        3.91      0.59 o 
 -10   0   4        1.94        1.94      0.77 o 
  -8   0   4        9.28        6.61      0.69 o 
  -6   0   4        5.64        8.03      1.43 o 
  -4   0   4       21.05       19.04      0.87 o 
   0   0   4      614.12      588.66      9.91 o 
   2   0   4        4.18        5.14      0.67 o 
   4   0   4        2.35        2.39      0.77 o 
   6   0   4       66.13       57.65      3.54 o 
   8   0   4        2.53        1.87      0.61 o 
 -11   1   4       22.94       21.88      1.85 o 
 -10   1   4        1.79        2.17      0.31 o 
  -9   1   4       12.45       12.00      0.84 o 
  -8   1   4      104.17      106.19      1.78 o 
  -7   1   4      135.54      128.44      1.66 o 
  -6   1   4      119.44      103.35      1.42 o 
  -5   1   4      236.45      244.83      1.78 o 
  -4   1   4      440.94      463.43      3.56 o 
  -3   1   4      336.57      379.38      2.40 o 
  -2   1   4     1486.85     1609.66     14.88 o 
  -1   1   4        4.77        3.59      2.12 o 
   0   1   4      453.40      465.00      2.59 o 
   1   1   4      709.56      777.49      8.62 o 
   2   1   4       31.06       27.06      0.84 o 
   3   1   4      101.20      123.61      1.28 o 
   4   1   4      150.41      140.20      2.39 o 
   5   1   4       36.90       33.82      1.32 o 
   6   1   4      403.14      407.05      3.01 o 
   7   1   4        1.84        1.44      0.33 o 
   8   1   4        6.43        5.35      0.62 o 
 -11   2   4        2.48        2.34      0.51 o 
 -10   2   4       27.37       24.95      1.86 o 
  -9   2   4       73.97       62.22      1.68 o 
  -8   2   4        5.59        6.06      0.65 o 
  -7   2   4      141.65      145.26      1.94 o 
  -6   2   4      229.83      233.46      2.06 o 
  -5   2   4        3.89        0.79      0.41 o 
  -4   2   4       17.95       19.54      0.75 o 
  -3   2   4      489.63      567.85      4.77 o 
  -2   2   4       84.51       80.35      1.15 o 
  -1   2   4      368.20      341.91      2.04 o 
   0   2   4        0.01        0.36      0.28 o 
   1   2   4     1565.39     1711.86     23.90 o 
   2   2   4        3.12        2.80      0.75 o 
   3   2   4       36.10       48.46      1.00 o 
   4   2   4       16.48       14.25      0.77 o 
   5   2   4       31.55       33.58      1.21 o 
   6   2   4       23.00       23.85      1.08 o 
   7   2   4      112.23      120.54      2.60 o 
   8   2   4        0.04       -0.11      0.28 o 
 -11   3   4        0.14        0.15      0.65 o 
 -10   3   4       67.35       70.33      2.76 o 
  -9   3   4      160.47      164.89      2.36 o 
  -8   3   4        0.48        0.07      0.36 o 
  -7   3   4      430.90      421.83      3.71 o 
  -6   3   4       67.04       62.56      1.67 o 
  -5   3   4       20.23       19.24      1.31 o 
  -4   3   4      474.34      474.09      2.75 o 
  -3   3   4        0.15        0.03      0.29 o 
  -2   3   4      693.39      755.69      4.04 o 
  -1   3   4     1788.15     1880.09      6.88 o 
   0   3   4       34.29       33.99      0.60 o 
   1   3   4      645.35      709.22      6.25 o 
   2   3   4       34.36       24.00      0.63 o 
   3   3   4      180.25      203.46      1.39 o 
   4   3   4       35.77       32.12      0.82 o 
   5   3   4      196.21      190.13      1.95 o 
   6   3   4      136.75      133.64      2.08 o 
   7   3   4       42.18       41.77      1.31 o 
   8   3   4        8.77       11.57      0.95 o 
 -11   4   4       12.66       13.67      1.81 o 
 -10   4   4       32.86       35.88      1.66 o 
  -9   4   4       15.88       15.08      1.01 o 
  -8   4   4        1.35        1.38      0.97 o 
  -7   4   4       83.07       75.67      2.50 o 
  -6   4   4      134.12      136.66      6.83 o 
  -5   4   4        7.89        8.49      0.77 o 
  -4   4   4        1.05        0.35      0.38 o 
  -3   4   4       20.83       17.88      0.90 o 
  -2   4   4     2882.40     3100.71     16.52 o 
  -1   4   4       30.29       28.34      1.33 o 
   0   4   4       48.24       44.85      0.66 o 
   1   4   4       44.52       39.49      1.31 o 
   2   4   4        0.64        0.69      0.29 o 
   3   4   4        1.04        1.04      0.34 o 
   4   4   4       11.82       10.31      0.55 o 
   5   4   4      562.42      563.39      3.69 o 
   6   4   4       74.31       74.81      1.59 o 
   7   4   4        0.05        0.07      0.34 o 
   8   4   4       36.58       35.77      2.02 o 
 -10   5   4       62.03       59.65      2.69 o 
  -9   5   4       14.39       12.87      0.90 o 
  -8   5   4      125.76      125.28      2.57 o 
  -7   5   4       19.97       21.85      3.05 o 
  -6   5   4      558.98      555.42     24.05 o 
  -5   5   4        1.11        1.81      0.57 o 
  -4   5   4      871.83      913.57     10.40 o 
  -3   5   4       35.35       45.56      0.73 o 
  -2   5   4     1048.39     1246.55     15.21 o 
  -1   5   4      493.61      514.72      3.50 o 
   0   5   4      952.00     1040.68      4.22 o 
   1   5   4      978.59     1029.94      3.66 o 
   2   5   4      166.22      156.44      1.26 o 
   3   5   4      256.12      277.11      2.01 o 
   4   5   4        3.17        2.35      0.42 o 
   5   5   4       25.03       25.42      1.00 o 
   6   5   4      324.12      333.00      2.96 o 
   7   5   4       16.97       14.29      1.02 o 
   8   5   4       43.48       38.91      4.83 o 
 -10   6   4       23.49       21.04      1.51 o 
  -9   6   4       59.79       56.60      2.03 o 
  -8   6   4       19.67       17.55      1.35 o 
  -7   6   4      346.33      352.94      4.09 o 
  -6   6   4      740.21      754.89     23.74 o 
  -5   6   4       23.18       24.01      1.63 o 
  -4   6   4        0.09        0.58      0.38 o 
  -3   6   4      127.53      169.41      3.20 o 
  -2   6   4       26.80       26.80      0.77 o 
  -1   6   4       49.92       40.49      0.67 o 
   0   6   4       11.84        6.43      0.37 o 
   1   6   4      237.90      282.64      1.79 o 
   2   6   4        2.38        1.14      0.32 o 
   3   6   4        0.64        0.57      0.41 o 
   4   6   4       18.87       14.63      0.65 o 
   5   6   4        0.32        0.08      0.21 o 
   6   6   4       73.58       73.53      1.54 o 
   7   6   4      115.69      123.39      2.38 o 
 -10   7   4        4.91        2.89      0.68 o 
  -9   7   4       52.57       49.52      2.15 o 
  -8   7   4        8.66        9.25      1.18 o 
  -7   7   4      336.15      327.59      7.81 o 
  -6   7   4      181.18      177.40      8.14 o 
  -5   7   4      232.40      243.83      7.99 o 
  -4   7   4      427.55      469.18      3.77 o 
  -3   7   4        4.82        5.84      0.40 o 
  -2   7   4      829.60      885.41      4.41 o 
  -1   7   4      626.56      665.35      3.95 o 
   0   7   4        2.12        4.92      0.39 o 
   1   7   4      321.03      361.95      3.40 o 
   2   7   4       66.65       55.77      0.77 o 
   3   7   4      497.46      534.97      2.22 o 
   4   7   4       70.11       65.52      0.93 o 
   5   7   4      185.93      202.06      2.09 o 
   6   7   4      101.85      103.76      2.50 o 
   7   7   4        7.96        5.96      0.75 o 
 -10   8   4       50.23       55.34      3.37 o 
  -9   8   4        0.10       -0.06      0.35 o 
  -8   8   4        3.83        3.62      1.38 o 
  -7   8   4       24.19       14.20      3.36 o 
  -6   8   4      141.44      131.96      4.81 o 
  -5   8   4       11.56       10.50      1.15 o 
  -4   8   4       31.49       30.00      1.09 o 
  -3   8   4       75.14       76.02      0.97 o 
  -2   8   4      534.17      562.40      3.45 o 
  -1   8   4        5.38        3.07      0.31 o 
   0   8   4      145.51      157.09      1.59 o 
   1   8   4      241.67      228.94      2.41 o 
   2   8   4        0.05        1.11      0.64 o 
   3   8   4        8.12        5.27      0.56 o 
   4   8   4       37.06       34.30      1.08 o 
   5   8   4      622.32      667.76      5.24 o 
   6   8   4       61.69       59.13      1.29 o 
   7   8   4        2.50        2.31      0.46 o 
  -9   9   4        3.78        3.73      0.78 o 
  -8   9   4       10.60       11.38      1.14 o 
  -7   9   4       19.73       20.03      1.45 o 
  -6   9   4      430.15      455.09     11.50 o 
  -5   9   4       19.63       16.50      1.39 o 
  -4   9   4      218.21      204.46      4.32 o 
  -3   9   4        1.12        0.37      0.23 o 
  -2   9   4       81.97       99.87      1.26 o 
  -1   9   4      107.27      124.31      2.49 o 
   0   9   4      159.41      161.60      1.82 o 
   1   9   4      622.85      656.12      3.32 o 
   2   9   4       49.50       44.02      1.23 o 
   3   9   4      137.77      147.53      1.84 o 
   4   9   4        7.02        6.39      0.46 o 
   5   9   4      153.88      167.02      2.89 o 
   6   9   4       26.31       24.14      0.93 o 
   7   9   4       14.23       16.97      1.88 o 
  -9  10   4       20.81       14.97      1.65 o 
  -8  10   4        6.69        5.90      0.73 o 
  -7  10   4      124.88      119.63      2.57 o 
  -6  10   4      506.92      555.52      5.40 o 
  -5  10   4       33.54       29.30      1.09 o 
  -4  10   4       68.87       69.61      0.81 o 
  -3  10   4      218.54      226.63      2.34 o 
  -2  10   4       16.59       15.46      0.78 o 
  -1  10   4       36.41       35.40      0.89 o 
   0  10   4       60.03       55.79      1.35 o 
   1  10   4      132.80      125.17      2.49 o 
   2  10   4       13.65       13.13      1.80 o 
   3  10   4       27.82       27.89      0.93 o 
   4  10   4        9.32        8.44      0.48 o 
   5  10   4        9.84       10.43      0.87 o 
   6  10   4       45.34       43.08      1.33 o 
  -8  11   4       61.34       69.80      2.67 o 
  -7  11   4       52.08       48.13      1.74 o 
  -6  11   4      110.43      107.33      2.24 o 
  -5  11   4       99.55      101.74      1.11 o 
  -4  11   4       37.70       37.69      0.84 o 
  -3  11   4      106.93       97.94      1.15 o 
  -2  11   4      514.86      544.41      5.58 o 
  -1  11   4       60.28       49.57      1.29 o 
   0  11   4        9.11        5.73      0.71 o 
   1  11   4       28.60       31.33      1.02 o 
   2  11   4        6.75        7.32      0.75 o 
   3  11   4       81.29       79.47      1.47 o 
   4  11   4      124.59      127.46      2.48 o 
   5  11   4       42.59       41.61      2.03 o 
   6  11   4       73.55       85.09      2.84 o 
  -8  12   4        6.02        4.86      1.26 o 
  -7  12   4       12.52        9.79      1.14 o 
  -6  12   4        8.01        5.84      1.01 o 
  -5  12   4        1.72        1.23      0.49 o 
  -4  12   4        3.43        2.54      0.36 o 
  -3  12   4       51.12       51.00      1.17 o 
  -2  12   4      105.24      103.03      1.78 o 
  -1  12   4        1.13        1.26      0.43 o 
   0  12   4       62.28       63.83      1.18 o 
   1  12   4      150.91      149.98      3.44 o 
   2  12   4       84.80       90.30      1.77 o 
   3  12   4        0.11        0.02      0.45 o 
   4  12   4        1.54        0.89      0.42 o 
   5  12   4      424.56      456.37      5.56 o 
  -7  13   4       10.72        8.36      1.34 o 
  -6  13   4       52.52       52.05      2.59 o 
  -5  13   4        0.07        0.48      0.46 o 
  -4  13   4       14.08       12.59      0.73 o 
  -3  13   4       10.19        8.15      0.57 o 
  -2  13   4       53.75       50.22      2.08 o 
  -1  13   4       59.84       57.02      1.57 o 
   0  13   4       15.87       12.77      1.02 o 
   1  13   4       83.72       80.01      2.01 o 
   2  13   4      100.82      101.23      2.27 o 
   3  13   4        0.90        0.48      0.47 o 
   4  13   4        3.07        3.59      0.66 o 
  -6  14   4      375.83      434.54     10.29 o 
  -5  14   4       11.94       10.74      0.72 o 
  -4  14   4       45.62       44.35      1.33 o 
  -3  14   4      218.97      225.53      3.45 o 
  -2  14   4        0.57        0.58      0.33 o 
  -1  14   4       93.21       84.64      2.13 o 
   0  14   4       16.61       14.93      1.07 o 
   1  14   4      132.60      129.09      2.32 o 
   2  14   4        2.81        3.26      0.47 o 
   3  14   4       40.60       38.20      1.79 o 
  -5  15   4       11.77       10.01      1.55 o 
  -4  15   4        2.05        2.56      0.33 o 
  -3  15   4      102.98       88.66      2.64 o 
  -2  15   4       27.69       27.19      1.54 o 
  -1  15   4       13.43       11.52      0.90 o 
   0  15   4       16.85       14.54      1.06 o 
   1  15   4        3.49        1.71      0.52 o 
   2  15   4       52.81       49.62      1.48 o 
  -3  16   4        5.78        3.16      0.51 o 
  -2  16   4        1.52        0.81      0.45 o 
  -1  16   4        3.11        1.86      0.47 o 
   0  16   4       59.41       51.49      3.67 o 
 -11   0   5       10.86        5.70      0.61 o 
  -9   0   5        0.24        0.41      0.37 o 
  -7   0   5      405.64      429.63      5.54 o 
  -5   0   5       19.08        7.67      1.52 o 
  -3   0   5      253.82      258.61      3.70 o 
  -1   0   5     1017.99     1048.06     10.36 o 
   1   0   5      785.84      851.65      5.28 o 
   3   0   5        7.36        8.64      0.74 o 
   5   0   5        0.11        1.09      1.20 o 
   7   0   5       85.03       92.13      3.10 o 
 -11   1   5        3.83        4.94      0.63 o 
 -10   1   5        9.95        9.24      0.81 o 
  -9   1   5        3.20        3.41      0.32 o 
  -8   1   5       64.74       60.72      0.95 o 
  -7   1   5     2092.67     2258.24      8.28 o 
  -6   1   5       14.36       16.44      1.14 o 
  -5   1   5       17.81       19.41      1.74 o 
  -4   1   5       78.86       68.15      1.25 o 
  -3   1   5     2565.95     2842.60     24.98 o 
  -2   1   5        2.08        0.12      0.71 o 
  -1   1   5      112.66      113.38      2.35 o 
   0   1   5        7.79        4.81      0.39 o 
   1   1   5       23.28       21.38      0.66 o 
   2   1   5        1.72        4.18      0.46 o 
   3   1   5       22.35       27.50      0.69 o 
   4   1   5      175.39      163.13      2.11 o 
   5   1   5       50.06       44.00      1.84 o 
   6   1   5        0.21        0.21      0.28 o 
   7   1   5       19.24       22.98      1.50 o 
 -11   2   5       41.18       44.23      2.58 o 
 -10   2   5        3.43        3.65      0.52 o 
  -9   2   5       21.63       17.37      0.78 o 
  -8   2   5       32.10       31.30      1.41 o 
  -7   2   5        0.15        7.74      0.72 o 
  -6   2   5     1659.29     1794.92      8.08 o 
  -5   2   5       80.38       82.44      1.32 o 
  -4   2   5      436.51      520.33     10.40 o 
  -3   2   5        9.39       17.19      2.12 o 
  -2   2   5       29.38       59.73      2.38 o 
  -1   2   5        8.76        6.93      0.57 o 
   0   2   5       90.17       79.26      1.54 o 
   1   2   5        0.25        0.15      0.34 o 
   2   2   5       32.20       44.42      1.02 o 
   3   2   5       35.33       34.86      1.51 o 
   4   2   5        7.35        7.10      0.65 o 
   5   2   5        0.06       -0.19      0.37 o 
   6   2   5        1.21        0.98      0.28 o 
   7   2   5       14.48       13.28      1.03 o 
 -11   3   5        2.25        1.42      0.30 o 
 -10   3   5       67.68       77.04      2.32 o 
  -9   3   5       73.27       73.98      1.58 o 
  -8   3   5      214.66      219.01      2.82 o 
  -7   3   5     2376.02     2523.79     12.59 o 
  -6   3   5       27.40       24.27      2.89 o 
  -5   3   5       15.27       14.75      1.02 o 
  -4   3   5      162.34      172.97      1.73 o 
  -3   3   5     2859.16     3190.09     10.31 o 
  -2   3   5      461.40      502.63      2.89 o 
  -1   3   5       30.42       32.74      0.75 o 
   0   3   5        1.91        0.74      0.41 o 
   1   3   5      157.26      155.98      2.40 o 
   2   3   5       45.19       49.68      0.94 o 
   3   3   5        4.81        7.60      0.59 o 
   4   3   5      203.64      185.99      1.87 o 
   5   3   5       41.23       35.44      1.06 o 
   6   3   5       23.52       21.24      1.41 o 
   7   3   5        1.88        1.24      0.32 o 
 -11   4   5       18.80       14.35      1.55 o 
 -10   4   5        2.79        1.00      0.33 o 
  -9   4   5        9.36        8.12      0.65 o 
  -8   4   5       63.37       69.33      1.55 o 
  -7   4   5       56.12       60.28      4.73 o 
  -6   4   5      112.66      116.43      2.98 o 
  -5   4   5        7.38        3.55      0.21 o 
  -4   4   5       62.90       53.85      1.04 o 
  -3   4   5      111.39      137.05      2.10 o 
  -2   4   5      363.80      398.52      2.47 o 
  -1   4   5      239.48      244.01      4.35 o 
   0   4   5       34.11       35.71      0.88 o 
   1   4   5      823.43      869.51      4.28 o 
   2   4   5        0.01        0.17      0.36 o 
   3   4   5        3.10        4.20      0.44 o 
   4   4   5       30.31       33.15      0.98 o 
   5   4   5        0.51        1.11      0.32 o 
   6   4   5        1.33        2.06      0.37 o 
   7   4   5        5.13        5.89      0.61 o 
 -10   5   5        1.30        0.41      0.31 o 
  -9   5   5        0.52        0.44      0.52 o 
  -8   5   5       15.99       16.33      1.58 o 
  -7   5   5      716.49      734.07      7.86 o 
  -6   5   5      146.36      162.80      4.30 o 
  -5   5   5      635.12      661.69      7.65 o 
  -4   5   5      245.22      239.71      2.15 o 
  -3   5   5      585.29      681.51      8.41 o 
  -2   5   5       56.86       44.88      1.83 o 
  -1   5   5      177.63      194.97      1.41 o 
   0   5   5      391.16      395.94      2.27 o 
   1   5   5       30.25       28.31      0.73 o 
   2   5   5       80.18       85.91      0.90 o 
   3   5   5       29.42       28.84      0.82 o 
   4   5   5      168.95      156.58      1.43 o 
   5   5   5       13.10       10.77      0.72 o 
   6   5   5       10.49        9.66      1.24 o 
   7   5   5       65.97       73.92      2.83 o 
 -10   6   5        2.16        1.77      0.41 o 
  -9   6   5       78.20       81.66      2.79 o 
  -8   6   5       69.29       69.89      2.21 o 
  -7   6   5        9.76        7.95      4.33 o 
  -6   6   5     1566.12     1694.60      8.23 o 
  -5   6   5      148.18      147.28      6.16 o 
  -4   6   5      262.15      292.92      4.63 o 
  -3   6   5       67.71       67.66      1.03 o 
  -2   6   5       84.88       88.82      1.74 o 
  -1   6   5      103.99      113.57      1.08 o 
   0   6   5       61.28       63.43      0.92 o 
   1   6   5        9.26       11.27      0.74 o 
   2   6   5       36.13       37.20      0.73 o 
   3   6   5       51.07       54.23      2.24 o 
   4   6   5        3.36        4.50      0.45 o 
   5   6   5       26.14       26.81      0.84 o 
   6   6   5       20.32       20.05      1.09 o 
   7   6   5       64.19       68.41      2.07 o 
 -10   7   5       21.20       22.23      3.28 o 
  -9   7   5       10.07        5.88      0.82 o 
  -8   7   5      157.47      155.41      3.05 o 
  -7   7   5     1112.10     1196.50     12.19 o 
  -6   7   5       31.84       34.36      2.43 o 
  -5   7   5       31.97       32.74      2.73 o 
  -4   7   5       49.77       51.32      1.13 o 
  -3   7   5      615.96      685.60      4.63 o 
  -2   7   5       69.03       71.45      1.20 o 
  -1   7   5        2.26        5.06      0.40 o 
   0   7   5       40.73       38.44      0.76 o 
   1   7   5      478.94      519.65      4.37 o 
   2   7   5      373.18      393.33      2.15 o 
   3   7   5       20.54       16.89      0.73 o 
   4   7   5       83.11       80.49      1.50 o 
   5   7   5      155.97      159.72      2.63 o 
   6   7   5        0.08        0.79      0.55 o 
 -10   8   5       28.36       31.02      4.20 o 
  -9   8   5       34.20       31.83      3.10 o 
  -8   8   5       90.91       85.61      2.01 o 
  -7   8   5        6.11        7.67      1.96 o 
  -6   8   5      199.82      211.64      2.99 o 
  -5   8   5       30.41       28.69      2.26 o 
  -4   8   5      584.63      594.84      8.04 o 
  -3   8   5        0.67        1.30      0.41 o 
  -2   8   5      132.13      139.32      1.30 o 
  -1   8   5        2.99        3.46      0.33 o 
   0   8   5       22.23       22.93      0.76 o 
   1   8   5      383.57      409.17      2.66 o 
   2   8   5       13.86       10.70      0.98 o 
   3   8   5       12.25       12.67      0.54 o 
   4   8   5       30.22       27.38      0.82 o 
   5   8   5        8.79       10.53      0.72 o 
   6   8   5        0.08        0.31      0.59 o 
  -9   9   5       12.32       13.03      1.23 o 
  -8   9   5       93.55       98.46      2.56 o 
  -7   9   5      185.06      192.34      3.91 o 
  -6   9   5      178.30      189.75      3.41 o 
  -5   9   5      722.95      777.66      8.62 o 
  -4   9   5      140.74      140.90      2.79 o 
  -3   9   5      209.85      226.83      2.84 o 
  -2   9   5       39.88       40.13      0.63 o 
  -1   9   5        0.03        0.03      0.25 o 
   0   9   5      874.23      949.04      5.15 o 
   1   9   5        9.60        7.65      0.81 o 
   2   9   5       53.38       53.47      2.36 o 
   3   9   5       56.11       56.37      0.87 o 
   4   9   5      181.98      179.60      2.66 o 
   5   9   5       26.18       25.73      1.05 o 
   6   9   5       13.09       10.30      1.17 o 
  -9  10   5       67.72       66.77      2.05 o 
  -8  10   5        7.61        7.07      0.96 o 
  -7  10   5       41.26       41.71      1.85 o 
  -6  10   5      624.81      672.61      7.56 o 
  -5  10   5        9.99        8.99      1.04 o 
  -4  10   5       39.89       45.05      0.99 o 
  -3  10   5      321.13      340.28      4.61 o 
  -2  10   5       28.63       22.28      0.52 o 
  -1  10   5       61.20       60.39      1.43 o 
   0  10   5        7.83        8.80      0.92 o 
   1  10   5       10.69        9.77      0.65 o 
   2  10   5        0.33        0.73      0.54 o 
   3  10   5       25.30       22.70      0.95 o 
   4  10   5       34.68       34.54      0.89 o 
   5  10   5      143.69      156.62      3.25 o 
  -8  11   5       41.15       38.53      3.63 o 
  -7  11   5      407.27      447.97      5.10 o 
  -6  11   5        1.41        0.24      0.33 o 
  -5  11   5      217.65      246.75      4.57 o 
  -4  11   5       28.31       30.88      0.98 o 
  -3  11   5       20.65       22.96      0.92 o 
  -2  11   5        0.10        0.74      0.44 o 
  -1  11   5       23.14       20.37      0.92 o 
   0  11   5       84.79       81.02      1.85 o 
   1  11   5      252.34      260.43      3.08 o 
   2  11   5      112.87      115.43      2.14 o 
   3  11   5        1.05        0.37      0.43 o 
   4  11   5        0.43        0.67      0.36 o 
   5  11   5      290.98      332.88      5.46 o 
  -8  12   5      113.76      114.58      6.16 o 
  -7  12   5        7.29        7.04      1.07 o 
  -6  12   5      117.49      121.48      2.96 o 
  -5  12   5       41.76       41.94      1.20 o 
  -4  12   5      454.65      472.58      3.90 o 
  -3  12   5        0.05        0.14      0.17 o 
  -2  12   5       27.98       29.32      1.22 o 
  -1  12   5        5.23        3.49      0.42 o 
   0  12   5       40.17       38.54      1.16 o 
   1  12   5        4.64        4.93      0.56 o 
   2  12   5       23.86       26.64      1.25 o 
   3  12   5       49.30       48.55      1.55 o 
   4  12   5       96.83      100.07      3.02 o 
  -7  13   5      111.79      107.61      3.17 o 
  -6  13   5       23.77       20.83      1.54 o 
  -5  13   5      170.10      170.35      4.66 o 
  -4  13   5        8.41        6.95      0.55 o 
  -3  13   5        8.46        7.93      0.66 o 
  -2  13   5       99.07       97.79      2.53 o 
  -1  13   5        2.97        2.33      0.45 o 
   0  13   5      562.54      601.09      7.92 o 
   1  13   5       42.49       39.07      1.21 o 
   2  13   5        0.86        0.55      0.45 o 
   3  13   5        5.49        4.65      0.71 o 
  -6  14   5       97.27       86.50      2.60 o 
  -5  14   5        3.27        4.26      0.51 o 
  -4  14   5        2.26        1.43      0.29 o 
  -3  14   5       54.87       57.21      1.49 o 
  -2  14   5        0.64        0.54      0.37 o 
  -1  14   5       38.92       39.30      1.52 o 
   0  14   5       17.24       18.26      1.20 o 
   1  14   5        0.11       -0.06      0.43 o 
   2  14   5       40.52       40.54      1.91 o 
  -4  15   5       99.93      101.57      2.66 o 
  -3  15   5        8.71        6.75      0.67 o 
  -2  15   5        8.58        7.59      0.80 o 
  -1  15   5        7.56        6.33      0.67 o 
   0  15   5       28.70       22.86      2.01 o 
   1  15   5      123.03      114.28      4.20 o 
 -10   0   6       49.79       63.87      1.95 o 
  -8   0   6     2483.45     2730.71     10.69 o 
  -6   0   6       38.97       42.22      2.16 o 
  -4   0   6      167.13      179.85      3.03 o 
  -2   0   6      583.48      616.55      7.12 o 
   0   0   6      139.04      111.33      1.55 o 
   2   0   6        3.53        1.86      2.11 o 
   4   0   6      849.10      729.33      8.19 o 
   6   0   6        4.71        4.01      0.68 o 
 -11   1   6        8.35       13.34      0.99 o 
 -10   1   6        0.89        0.26      0.34 o 
  -9   1   6       28.10       30.17      0.79 o 
  -8   1   6      677.02      718.80      9.26 o 
  -7   1   6     1242.49     1352.57     12.78 o 
  -6   1   6       81.49       79.51      1.33 o 
  -5   1   6       20.75       19.98      2.68 o 
  -4   1   6       48.49       43.49      2.17 o 
  -3   1   6       56.77       56.65      1.33 o 
  -2   1   6      246.61      268.51      2.97 o 
  -1   1   6       84.31       75.88      1.50 o 
   0   1   6       87.32       73.13      1.15 o 
   1   1   6      101.93      106.66      1.23 o 
   2   1   6        7.32        6.02      0.46 o 
   3   1   6       11.25        5.48      0.86 o 
   4   1   6        9.23        9.34      0.91 o 
   5   1   6        8.24        6.02      0.47 o 
   6   1   6       37.54       39.19      1.34 o 
   7   1   6      184.71      229.94      3.98 o 
 -11   2   6      387.09      468.56      8.66 o 
 -10   2   6        0.80        0.34      0.34 o 
  -9   2   6        7.99        9.37      0.94 o 
  -8   2   6       17.11       18.18      1.10 o 
  -7   2   6     2323.55     2416.13     47.83 o 
  -6   2   6       66.64       65.69      1.63 o 
  -5   2   6      297.53      307.62      3.22 o 
  -4   2   6      144.08      148.25      2.39 o 
  -3   2   6      104.00      105.78      1.61 o 
  -2   2   6       22.23       24.20      0.72 o 
  -1   2   6      179.79      164.07      2.00 o 
   0   2   6       67.33       64.46      1.04 o 
   1   2   6       81.81       69.38      1.14 o 
   2   2   6       24.54       24.36      0.74 o 
   3   2   6       27.70       24.21      1.76 o 
   4   2   6        8.22        8.54      0.65 o 
   5   2   6       11.84       13.55      0.84 o 
   6   2   6        2.39        3.12      0.45 o 
   7   2   6       61.79       55.78      1.81 o 
 -11   3   6        0.10        1.25      0.61 o 
 -10   3   6        0.73        0.91      0.41 o 
  -9   3   6       71.73       73.78      1.63 o 
  -8   3   6      417.01      441.62      5.17 o 
  -7   3   6     1125.68     1174.39     20.95 o 
  -6   3   6      308.11      301.93      4.95 o 
  -5   3   6       68.25       69.51      0.97 o 
  -4   3   6       75.24       78.79      1.27 o 
  -3   3   6      584.54      623.39      7.46 o 
  -2   3   6        0.67        0.38      0.42 o 
  -1   3   6      253.77      259.61      2.14 o 
   0   3   6       11.21       14.47      0.69 o 
   1   3   6       26.77       25.44      0.74 o 
   2   3   6       19.22       18.90      0.68 o 
   3   3   6        6.50        2.06      0.47 o 
   4   3   6        0.05        0.31      0.29 o 
   5   3   6      129.89      117.03      2.22 o 
   6   3   6        9.73        9.54      0.80 o 
 -11   4   6       34.81       33.98      1.89 o 
 -10   4   6       60.57       77.63      1.78 o 
  -9   4   6       53.82       53.52      2.64 o 
  -8   4   6     1165.17     1265.23     11.34 o 
  -7   4   6        4.34        2.01      1.62 o 
  -6   4   6      111.01      109.84      0.64 o 
  -5   4   6       12.04        9.10      0.54 o 
  -4   4   6       72.69       60.16      1.04 o 
  -3   4   6      227.77      233.92      3.53 o 
  -2   4   6      107.47      103.70      1.27 o 
  -1   4   6        5.67        8.75      0.59 o 
   0   4   6      382.71      343.96      3.17 o 
   1   4   6        0.13        0.01      0.32 o 
   2   4   6        3.93        2.47      0.52 o 
   3   4   6       39.53       34.00      0.86 o 
   4   4   6      640.80      576.09      3.30 o 
   5   4   6       41.34       39.68      1.72 o 
   6   4   6       19.87       18.80      1.08 o 
 -10   5   6       15.32       18.99      1.02 o 
  -9   5   6      263.31      283.54      6.14 o 
  -8   5   6      669.59      698.47      9.95 o 
  -7   5   6      477.73      488.29      9.33 o 
  -6   5   6       81.28       81.09      3.28 o 
  -5   5   6       23.38       21.42      0.66 o 
  -4   5   6       12.85       13.30      0.76 o 
  -3   5   6       27.27       30.33      0.92 o 
  -2   5   6      291.36      319.48      2.29 o 
  -1   5   6        6.24        6.01      0.57 o 
   0   5   6      512.50      514.30      3.73 o 
   1   5   6        1.16        1.03      0.48 o 
   2   5   6      120.52      110.93      1.77 o 
   3   5   6        8.46        5.28      0.44 o 
   4   5   6       12.59        8.89      0.89 o 
   5   5   6       25.56       24.91      1.55 o 
   6   5   6       67.10       63.66      2.52 o 
 -10   6   6        4.19        3.29      0.86 o 
  -9   6   6       35.90       31.37      3.08 o 
  -8   6   6       60.67       53.07     12.55 o 
  -7   6   6      815.15      862.31     32.70 o 
  -6   6   6      177.97      163.13      3.13 o 
  -5   6   6      201.46      201.07      2.35 o 
  -4   6   6      112.98      116.94      1.92 o 
  -3   6   6       38.19       36.01      2.41 o 
  -2   6   6        1.73        0.94      0.42 o 
  -1   6   6      552.28      573.21      4.05 o 
   0   6   6      339.17      358.67      2.10 o 
   1   6   6       21.79       24.36      1.25 o 
   2   6   6       20.80       20.62      1.00 o 
   3   6   6       23.95       22.67      0.75 o 
   4   6   6        0.09        0.99      0.28 o 
   5   6   6        8.35        8.73      0.78 o 
   6   6   6       12.06       17.74      1.76 o 
 -10   7   6       13.19       14.98      3.03 o 
  -9   7   6      151.98      162.21      3.47 o 
  -8   7   6      231.80      238.38      3.52 o 
  -7   7   6      275.19      285.36      4.52 o 
  -6   7   6      365.39      392.78      7.33 o 
  -5   7   6      368.89      375.67      3.22 o 
  -4   7   6        1.50        1.41      0.38 o 
  -3   7   6      215.63      238.05      2.36 o 
  -2   7   6       10.58       14.19      0.69 o 
  -1   7   6       74.07       73.71      1.06 o 
   0   7   6       33.82       35.45      0.93 o 
   1   7   6       84.80       77.21      1.15 o 
   2   7   6       25.29       23.92      0.77 o 
   3   7   6       12.27        8.82      0.55 o 
   4   7   6        9.12       11.87      0.68 o 
   5   7   6       70.85       61.79      1.75 o 
   6   7   6       32.53       29.04      2.96 o 
  -9   8   6      115.25      131.51      4.23 o 
  -8   8   6      215.83      221.30      4.98 o 
  -7   8   6       11.68        9.74      1.40 o 
  -6   8   6      109.99      109.55      1.96 o 
  -5   8   6      328.34      358.04      3.62 o 
  -4   8   6       18.11       18.41      0.82 o 
  -3   8   6       20.53       18.55      1.25 o 
  -2   8   6        5.51        3.75      0.59 o 
  -1   8   6        6.67        9.96      0.67 o 
   0   8   6      461.30      475.36      3.12 o 
   1   8   6       11.53       10.57      0.65 o 
   2   8   6        4.64        2.76      0.56 o 
   3   8   6       17.78       17.20      0.61 o 
   4   8   6      342.25      343.41      3.35 o 
   5   8   6        9.28        8.21      0.77 o 
  -9   9   6      138.05      140.46      8.16 o 
  -8   9   6      365.30      383.23      7.00 o 
  -7   9   6      182.41      193.84      4.49 o 
  -6   9   6       28.92       25.29      1.54 o 
  -5   9   6       46.83       44.39      1.58 o 
  -4   9   6       15.47       12.01      0.68 o 
  -3   9   6        1.74        1.32      0.27 o 
  -2   9   6       20.40       15.80      0.92 o 
  -1   9   6        0.15       -0.08      0.39 o 
   0   9   6      609.78      667.45      4.42 o 
   1   9   6        0.66        0.52      0.22 o 
   2   9   6      222.29      224.13      2.10 o 
   3   9   6       12.77       11.79      0.80 o 
   4   9   6        0.24        0.19      0.32 o 
   5   9   6        1.01        0.58      0.74 o 
  -8  10   6       58.71       60.00      2.52 o 
  -7  10   6      379.56      420.54      7.07 o 
  -6  10   6       46.43       38.30      2.94 o 
  -5  10   6       93.60      102.16      1.91 o 
  -4  10   6       12.19       11.36      1.21 o 
  -3  10   6       50.77       55.68      0.97 o 
  -2  10   6        1.87        2.29      0.25 o 
  -1  10   6      114.61      123.57      1.72 o 
   0  10   6      388.87      430.55      3.10 o 
   1  10   6       54.20       56.62      1.28 o 
   2  10   6       70.18       68.34      1.70 o 
   3  10   6        0.07        0.41      0.52 o 
   4  10   6       72.24       66.13      3.04 o 
  -8  11   6       63.60       56.34      2.43 o 
  -7  11   6       94.57       98.48      3.47 o 
  -6  11   6       58.05       60.20      1.75 o 
  -5  11   6      237.26      239.91      1.72 o 
  -4  11   6       84.10       84.45      1.25 o 
  -3  11   6       80.55       74.59      1.01 o 
  -2  11   6       11.04        8.43      0.66 o 
  -1  11   6        7.07        3.79      0.49 o 
   0  11   6       77.18       79.86      1.61 o 
   1  11   6       55.00       52.81      1.55 o 
   2  11   6        5.69        5.36      0.57 o 
   3  11   6       70.19       71.94      2.16 o 
   4  11   6       34.27       35.88      2.04 o 
  -7  12   6       27.39       29.07      2.00 o 
  -6  12   6       44.63       38.14      2.77 o 
  -5  12   6      282.35      303.06      4.21 o 
  -4  12   6       10.00        6.28      0.70 o 
  -3  12   6        0.18        0.20      0.11 o 
  -2  12   6        4.93        6.51      0.66 o 
  -1  12   6        7.83        6.84      0.60 o 
   0  12   6       35.53       33.80      1.10 o 
   1  12   6       38.69       38.19      1.29 o 
   2  12   6        0.05        0.67      0.36 o 
   3  12   6       59.56       61.81      2.37 o 
  -6  13   6       44.80       45.31      2.44 o 
  -5  13   6       62.86       65.25      2.60 o 
  -4  13   6       32.75       28.69      0.63 o 
  -3  13   6        0.09        0.54      0.38 o 
  -2  13   6       17.28       13.44      0.89 o 
  -1  13   6       40.26       43.37      1.50 o 
   0  13   6      191.89      212.20      4.11 o 
   1  13   6        9.15        9.25      0.66 o 
   2  13   6       44.34       45.09      1.36 o 
  -4  14   6        0.16        0.21      0.23 o 
  -3  14   6       84.87       90.33      2.21 o 
  -2  14   6        8.53        7.67      0.76 o 
  -1  14   6        7.11        6.83      0.64 o 
   0  14   6      351.15      382.22      5.27 o 
   1  14   6       10.84        9.05      0.90 o 
  -2  15   6        0.97        1.03      0.50 o 
  -9   0   7      342.70      418.49      3.75 o 
  -7   0   7       21.04       22.36      2.57 o 
  -5   0   7       35.52       47.22      2.02 o 
  -3   0   7      472.45      438.96      5.84 o 
  -1   0   7     3322.21     3338.14     17.68 o 
   1   0   7       44.70       44.14      1.27 o 
   3   0   7      415.03      359.56      7.71 o 
   5   0   7      273.57      277.53      5.05 o 
 -11   1   7       22.53       23.82      2.61 o 
 -10   1   7       14.90       13.30      0.89 o 
  -9   1   7       65.84       69.99      2.73 o 
  -8   1   7      100.69       98.43      2.12 o 
  -7   1   7      108.85      105.48      1.74 o 
  -6   1   7        3.27        2.04      0.56 o 
  -5   1   7        3.07        1.17      0.51 o 
  -4   1   7       14.93       14.90      0.99 o 
  -3   1   7       32.40       32.84      1.22 o 
  -2   1   7       14.52       15.66      1.10 o 
  -1   1   7      490.02      466.51     14.27 o 
   0   1   7      829.85      862.75      4.57 o 
   1   1   7        6.24        6.33      0.55 o 
   2   1   7      161.75      145.32      1.48 o 
   3   1   7      255.06      215.95      5.15 o 
   4   1   7       10.69        7.83      0.64 o 
   5   1   7       28.29       29.70      1.74 o 
   6   1   7        5.95        5.47      0.77 o 
 -11   2   7        2.30        0.67      0.68 o 
 -10   2   7       12.53       11.56      0.96 o 
  -9   2   7        0.23        0.21      0.42 o 
  -8   2   7       48.22       49.19      0.93 o 
  -7   2   7       17.65       18.74      1.31 o 
  -6   2   7      125.91      121.69      2.80 o 
  -5   2   7      112.19      108.33      2.09 o 
  -4   2   7       54.43       55.49      1.10 o 
  -3   2   7       33.52       34.64      1.06 o 
  -2   2   7      172.76      155.30      1.82 o 
  -1   2   7       13.57       13.32      1.09 o 
   0   2   7      473.51      454.94      5.22 o 
   1   2   7      193.71      189.85      1.68 o 
   2   2   7        5.30        3.02      0.65 o 
   3   2   7        9.32        8.52      0.64 o 
   4   2   7       49.65       34.49      1.23 o 
   5   2   7        0.86        0.61      0.24 o 
   6   2   7       50.27       55.22      1.75 o 
 -10   3   7       10.11       10.04      0.92 o 
  -9   3   7       20.78       19.72      1.17 o 
  -8   3   7        0.02       -0.03      0.73 o 
  -7   3   7      205.68      198.12      3.27 o 
  -6   3   7        1.12        1.33      0.37 o 
  -5   3   7        0.01        0.32      0.34 o 
  -4   3   7       94.04       80.13      1.66 o 
  -3   3   7       29.96       29.70      0.93 o 
  -2   3   7       18.96       17.82      0.85 o 
  -1   3   7      534.15      548.15      6.14 o 
   0   3   7      994.11     1021.92      4.22 o 
   1   3   7       39.14       37.60      1.46 o 
   2   3   7      172.55      157.61      1.51 o 
   3   3   7      306.33      279.71      2.06 o 
   4   3   7        3.13        2.29      0.43 o 
   5   3   7        5.29        4.36      0.49 o 
   6   3   7        2.91        2.51      0.48 o 
 -10   4   7       46.46       45.14      2.12 o 
  -9   4   7       80.26       85.36      2.69 o 
  -8   4   7       53.50       53.22      3.93 o 
  -7   4   7       36.49       34.74      2.99 o 
  -6   4   7       72.77       68.20      0.88 o 
  -5   4   7       10.22       10.31      0.61 o 
  -4   4   7      126.50      129.37      1.58 o 
  -3   4   7      113.32       98.49      1.28 o 
  -2   4   7       13.77       15.03      0.96 o 
  -1   4   7     1572.98     1624.08      7.67 o 
   0   4   7       20.19       19.00      0.86 o 
   1   4   7       25.67       24.96      0.68 o 
   2   4   7        0.43       -0.26      0.37 o 
   3   4   7      363.70      335.91      2.72 o 
   4   4   7       37.56       38.75      1.50 o 
   5   4   7       80.59       73.87      2.12 o 
 -10   5   7        0.16        0.39      0.31 o 
  -9   5   7       65.27       71.37      2.36 o 
  -8   5   7      383.41      423.82      4.97 o 
  -7   5   7      163.63      172.47      3.40 o 
  -6   5   7        0.15       -0.07      0.26 o 
  -5   5   7        0.09        0.28      0.17 o 
  -4   5   7       12.94       10.13      0.67 o 
  -3   5   7       31.29       26.26      0.93 o 
  -2   5   7       66.20       72.35      1.28 o 
  -1   5   7      303.79      311.48      2.75 o 
   0   5   7      200.63      196.40      2.41 o 
   1   5   7       66.82       65.53      1.32 o 
   2   5   7       84.85       81.29      1.82 o 
   3   5   7      135.68      117.39      1.67 o 
   4   5   7       27.01       23.56      0.99 o 
   5   5   7       30.73       29.84      1.97 o 
 -10   6   7       82.23       88.34      2.29 o 
  -9   6   7        0.18        0.28      0.44 o 
  -8   6   7       18.96       13.65      2.64 o 
  -7   6   7       46.61       44.35      1.89 o 
  -6   6   7       31.42       29.39      0.96 o 
  -5   6   7      115.42      100.48      4.73 o 
  -4   6   7        0.48        0.76      0.56 o 
  -3   6   7       22.86       19.83      1.11 o 
  -2   6   7      379.60      387.83      3.09 o 
  -1   6   7       65.57       48.03      4.21 o 
   0   6   7      798.63      844.36      5.79 o 
   1   6   7      735.84      766.56      6.32 o 
   2   6   7       22.30       19.63      0.79 o 
   3   6   7        1.09        2.50      0.56 o 
   4   6   7       63.52       54.92      2.68 o 
   5   6   7        1.22        0.68      0.75 o 
  -9   7   7       11.08        8.29      1.16 o 
  -8   7   7        1.80        2.09      0.65 o 
  -7   7   7      126.18      129.76      3.69 o 
  -6   7   7       80.17       88.65      2.46 o 
  -5   7   7        0.32        0.26      0.30 o 
  -4   7   7       17.06       15.06      1.99 o 
  -3   7   7       36.01       30.27      0.97 o 
  -2   7   7       32.25       30.70      0.90 o 
  -1   7   7      311.85      322.80      3.52 o 
   0   7   7      314.17      329.10      3.58 o 
   1   7   7       17.57       19.46      1.12 o 
   2   7   7      135.00      127.16      2.08 o 
   3   7   7      144.20      147.49      2.35 o 
   4   7   7       31.84       31.42      1.87 o 
   5   7   7       20.19       18.24      3.72 o 
  -9   8   7        0.02        1.21      0.64 o 
  -8   8   7      111.83      110.20      5.92 o 
  -7   8   7        0.14        0.55      0.34 o 
  -6   8   7        0.23        1.18      0.68 o 
  -5   8   7        1.54        1.77      0.35 o 
  -4   8   7        0.36        0.28      0.62 o 
  -3   8   7        0.07       -0.25      0.35 o 
  -2   8   7       52.60       60.30      1.10 o 
  -1   8   7      387.75      400.49      3.21 o 
   0   8   7       19.82       17.24      0.88 o 
   1   8   7        9.06        9.53      0.82 o 
   2   8   7      216.13      221.00      2.03 o 
   3   8   7      156.71      149.70      2.02 o 
   4   8   7        0.63        0.87      0.26 o 
  -9   9   7       53.22       50.81      7.52 o 
  -8   9   7      350.73      377.39     11.09 o 
  -7   9   7      200.81      214.47      6.57 o 
  -6   9   7        9.87        8.51      1.36 o 
  -5   9   7        1.94        1.77      0.85 o 
  -4   9   7        0.02        0.20      0.24 o 
  -3   9   7      205.86      219.12      1.93 o 
  -2   9   7        1.51        1.94      0.39 o 
  -1   9   7      129.64      140.11      1.60 o 
   0   9   7       83.51       82.52      2.87 o 
   1   9   7      198.08      207.98      2.14 o 
   2   9   7        0.47        0.14      0.27 o 
   3   9   7       39.82       36.42      1.10 o 
   4   9   7        3.50        3.76      0.54 o 
  -8  10   7        4.08        2.57      0.70 o 
  -7  10   7        5.12        4.43      0.77 o 
  -6  10   7        0.83        0.45      0.32 o 
  -5  10   7        0.88        1.21      0.59 o 
  -4  10   7       41.94       33.74      1.09 o 
  -3  10   7       11.26        9.26      0.69 o 
  -2  10   7       34.26       30.63      0.97 o 
  -1  10   7       71.93       64.58      1.13 o 
   0  10   7      343.92      372.36      2.90 o 
   1  10   7      381.66      403.69      4.86 o 
   2  10   7       17.88       16.99      1.04 o 
   3  10   7      106.70      116.96      3.37 o 
  -7  11   7        1.67        1.52      0.56 o 
  -6  11   7       28.44       27.64      2.82 o 
  -5  11   7        0.01       -0.19      0.22 o 
  -4  11   7       13.94       13.71      0.78 o 
  -3  11   7      111.00      112.13      1.72 o 
  -2  11   7      119.95      116.88      1.69 o 
  -1  11   7      133.34      150.36      3.08 o 
   0  11   7       88.93       85.82      1.63 o 
   1  11   7       19.44       22.41      1.01 o 
   2  11   7       26.75       21.50      1.28 o 
  -6  12   7       23.62       23.71      1.61 o 
  -5  12   7        6.19        2.81      0.38 o 
  -4  12   7       24.13       22.86      1.07 o 
  -3  12   7        3.90        5.93      0.41 o 
  -2  12   7       84.29       86.98      2.06 o 
  -1  12   7      393.47      422.42      4.47 o 
   0  12   7        2.53        1.32      0.45 o 
   1  12   7       21.58       22.29      1.16 o 
   2  12   7      324.95      358.72      8.73 o 
  -5  13   7        4.14        3.50      0.41 o 
  -4  13   7       13.81       11.19      0.57 o 
  -3  13   7       39.59       34.80      2.87 o 
  -2  13   7        8.91        6.28      0.63 o 
  -1  13   7       80.43       77.34      2.32 o 
   0  13   7       25.64       25.26      1.99 o 
  -3  14   7       32.62       24.82      3.29 o 
  -2  14   7       54.66       62.92      3.29 o 
 -10   0   8       85.01       87.80      3.17 o 
  -8   0   8       21.47       21.17      3.67 o 
  -6   0   8        9.50       11.37      2.79 o 
  -4   0   8       42.99       48.10      2.08 o 
  -2   0   8      224.89      226.68     11.04 o 
   0   0   8      132.78      124.35      2.63 o 
   2   0   8       79.42       79.60      1.74 o 
   4   0   8      145.95      145.60      7.15 o 
 -10   1   8       45.30       46.69      1.37 o 
  -9   1   8       60.72       59.61      2.10 o 
  -8   1   8       30.50       31.41      1.72 o 
  -7   1   8        2.61        1.42      0.43 o 
  -6   1   8       10.79       11.39      1.67 o 
  -5   1   8      279.20      307.18      3.60 o 
  -4   1   8       20.40        9.96      0.71 o 
  -3   1   8        0.28        0.67      0.52 o 
  -2   1   8     1583.82     1635.69      9.25 o 
  -1   1   8        1.81        7.48      6.80 o 
   0   1   8       16.08       16.21      0.90 o 
   1   1   8       89.05       83.89      1.32 o 
   2   1   8        3.28        2.13      0.32 o 
   3   1   8        4.87        3.39      0.43 o 
   4   1   8      140.82      141.85      3.36 o 
   5   1   8       15.00       12.58      1.21 o 
 -10   2   8        0.55       -0.01      0.42 o 
  -9   2   8       17.78       14.15      3.40 o 
  -8   2   8        4.98        3.37      0.77 o 
  -7   2   8      144.85      139.46      2.34 o 
  -6   2   8       46.84       46.56      1.52 o 
  -5   2   8      748.63      635.55      6.46 o 
  -4   2   8        1.02        0.83      0.39 o 
  -3   2   8       31.67       30.31      0.92 o 
  -2   2   8       11.37       13.20      2.57 o 
  -1   2   8     7487.10     7768.77     44.22 o 
   0   2   8        7.22        4.18      0.74 o 
   1   2   8      185.31      183.05      1.61 o 
   2   2   8       11.37       12.18      0.71 o 
   3   2   8        8.60        5.46      0.51 o 
   4   2   8       10.86       10.05      0.78 o 
   5   2   8        4.61        5.54      0.76 o 
 -10   3   8       16.03       15.47      1.45 o 
  -9   3   8       10.00        8.25      1.86 o 
  -8   3   8        1.78        1.38      0.56 o 
  -7   3   8       29.41       26.86      0.87 o 
  -6   3   8        0.42        0.08      0.32 o 
  -5   3   8      117.84      127.76      1.50 o 
  -4   3   8       39.93       27.90      1.10 o 
  -3   3   8        0.22        0.01      0.29 o 
  -2   3   8      741.85      756.71      5.82 o 
  -1   3   8       33.18       48.63      5.59 o 
   0   3   8      136.04      130.11      1.59 o 
   1   3   8      193.12      196.78      1.63 o 
   2   3   8       14.05       10.75      0.72 o 
   3   3   8       30.39       24.40      1.05 o 
   4   3   8       30.10       24.40      1.70 o 
 -10   4   8        3.02        1.76      0.75 o 
  -9   4   8       69.69       71.76      2.04 o 
  -8   4   8        1.65        0.98      0.67 o 
  -7   4   8       16.96       14.47      0.73 o 
  -6   4   8        7.53        6.38      0.57 o 
  -5   4   8       95.58       85.82      2.03 o 
  -4   4   8        2.85        2.29      0.54 o 
  -3   4   8      233.61      217.04      2.09 o 
  -2   4   8        7.20        5.98      1.16 o 
  -1   4   8        0.36        1.56      0.60 o 
   0   4   8      147.24      147.72      1.88 o 
   1   4   8       38.85       35.35      0.96 o 
   2   4   8       70.77       67.96      1.18 o 
   3   4   8       98.43       96.73      1.63 o 
   4   4   8       39.10       34.69      3.47 o 
 -10   5   8        4.18        6.03      1.16 o 
  -9   5   8       71.54       71.65      3.10 o 
  -8   5   8       16.14       16.74      1.27 o 
  -7   5   8       73.63       70.13      0.99 o 
  -6   5   8        8.65        7.85      0.52 o 
  -5   5   8      109.33      105.36      1.41 o 
  -4   5   8      137.90      107.32      1.67 o 
  -3   5   8       41.91       51.87      1.17 o 
  -2   5   8     1455.17     1567.90      7.06 o 
  -1   5   8       10.55       15.22      1.04 o 
   0   5   8      132.29      138.57      1.58 o 
   1   5   8       18.54       16.71      0.84 o 
   2   5   8        3.02        3.06      0.41 o 
   3   5   8       14.13       12.47      0.69 o 
   4   5   8       39.00       34.15      1.64 o 
  -9   6   8       29.98       24.73      4.08 o 
  -8   6   8       48.57       50.96      2.12 o 
  -7   6   8       39.95       31.75      6.25 o 
  -6   6   8       15.82       13.94      0.81 o 
  -5   6   8      466.02      416.37      3.60 o 
  -4   6   8      124.16      129.15      1.93 o 
  -3   6   8       22.92       23.87      0.94 o 
  -2   6   8       49.68       56.82      1.70 o 
  -1   6   8     2999.29     3307.96     22.79 o 
   0   6   8        4.34        2.81      0.53 o 
   1   6   8      130.78      136.59      2.63 o 
   2   6   8        1.07        1.45      0.35 o 
   3   6   8        5.43        4.00      0.51 o 
   4   6   8       38.65       39.87      2.48 o 
  -9   7   8        7.84        7.08      1.36 o 
  -8   7   8        7.32        5.83      0.96 o 
  -7   7   8        0.81        0.36      0.53 o 
  -6   7   8        0.31        0.92      0.20 o 
  -5   7   8        1.59        1.07      0.65 o 
  -4   7   8       30.17       39.02      4.54 o 
  -3   7   8       29.38       23.78      0.89 o 
  -2   7   8       98.65       96.06      1.45 o 
  -1   7   8        0.05        4.39      0.75 o 
   0   7   8      145.19      151.96      1.80 o 
   1   7   8      385.81      405.69      5.63 o 
   2   7   8       12.17        7.69      0.74 o 
   3   7   8       14.25       11.11      0.66 o 
  -8   8   8       37.53       38.34      2.56 o 
  -7   8   8        8.06        9.80      1.53 o 
  -6   8   8        3.24        2.28      0.28 o 
  -5   8   8        0.19        2.09      2.47 o 
  -4   8   8        0.07        0.99      0.36 o 
  -3   8   8      423.40      428.31      3.90 o 
  -2   8   8       32.80       35.88      1.17 o 
  -1   8   8        0.71        2.12      0.62 o 
   0   8   8      106.03      107.87      2.20 o 
   1   8   8        1.55        2.52      0.57 o 
   2   8   8        5.63        3.89      0.65 o 
   3   8   8       34.44       30.24      3.17 o 
  -8   9   8        2.96        2.08      1.22 o 
  -7   9   8       19.16       14.91      1.93 o 
  -6   9   8        1.41        1.13      0.33 o 
  -5   9   8       39.80       38.81      0.88 o 
  -4   9   8      187.77      175.72      3.05 o 
  -3   9   8       17.92       23.42      1.02 o 
  -2   9   8      958.22     1044.04      7.13 o 
  -1   9   8        4.23        6.07      0.59 o 
   0   9   8      108.89      111.44      1.86 o 
   1   9   8       18.97       20.58      1.23 o 
   2   9   8        1.87        1.25      0.27 o 
  -7  10   8        5.44        3.70      1.06 o 
  -6  10   8       73.77       78.56      3.49 o 
  -5  10   8      150.25      144.53      2.09 o 
  -4  10   8      300.75      344.54      3.92 o 
  -3  10   8        1.34        1.21      0.27 o 
  -2  10   8       41.37       48.70      2.14 o 
  -1  10   8     1051.56     1227.80     14.12 o 
   0  10   8       17.95       17.86      1.28 o 
   1  10   8       30.93       33.28      1.48 o 
   2  10   8      125.36      125.86     11.62 o 
  -6  11   8        2.54        2.91      0.61 o 
  -5  11   8       18.18       15.58      0.89 o 
  -4  11   8       13.62       10.98      0.66 o 
  -3  11   8        2.80        2.58      0.31 o 
  -2  11   8        0.20       -0.17      0.17 o 
  -1  11   8       12.61       13.51      1.11 o 
   0  11   8        9.17        5.78      0.88 o 
   1  11   8      332.52      370.72      5.87 o 
  -5  12   8       12.78       13.56      1.25 o 
  -4  12   8       19.06       18.73      0.75 o 
  -3  12   8      316.12      314.67      5.98 o 
  -2  12   8        9.65        9.06      1.92 o 
  -1  12   8       11.66        8.79      1.60 o 
   0  12   8       13.02        8.81      1.45 o 
  -9   0   9       79.11      102.77      4.38 o 
  -7   0   9        0.78        0.98      0.62 o 
  -5   0   9     1024.33      972.62     11.84 o 
  -3   0   9      175.10      178.36      3.97 o 
  -1   0   9      219.08      224.20      7.73 o 
   1   0   9        0.00       -0.47      0.47 o 
   3   0   9       22.24       28.10      2.17 o 
 -10   1   9       28.29       27.79      2.94 o 
  -9   1   9       43.85       54.41      2.07 o 
  -8   1   9        6.20        6.10      0.84 o 
  -7   1   9       27.47       22.10      3.30 o 
  -6   1   9      453.12      428.47      3.59 o 
  -5   1   9      104.18       86.12      1.42 o 
  -4   1   9       14.33       11.57      0.81 o 
  -3   1   9      143.84      138.09      1.69 o 
  -2   1   9      172.11      165.98      2.39 o 
  -1   1   9        2.47        1.77      0.47 o 
   0   1   9       83.47       78.96      1.36 o 
   1   1   9        4.89        5.58      0.45 o 
   2   1   9        2.20        1.30      0.33 o 
   3   1   9       72.42       76.46      2.27 o 
 -10   2   9       50.27       53.38      2.26 o 
  -9   2   9        0.36        0.73      0.24 o 
  -8   2   9       45.78       47.35      1.32 o 
  -7   2   9       65.18       66.22      1.46 o 
  -6   2   9      323.03      289.56      4.82 o 
  -5   2   9        0.17        0.69      0.31 o 
  -4   2   9       46.32       38.36      1.10 o 
  -3   2   9        2.26        1.32      0.42 o 
  -2   2   9        0.53        0.11      0.55 o 
  -1   2   9       20.07       17.76      0.83 o 
   0   2   9        2.28        0.99      0.38 o 
   1   2   9       18.81       19.05      0.70 o 
   2   2   9       17.20       15.62      0.73 o 
   3   2   9        0.01        0.02      0.36 o 
  -9   3   9       15.84       21.01      0.31 o 
  -8   3   9        1.04        0.40      0.23 o 
  -7   3   9        2.61        1.92      0.38 o 
  -6   3   9      415.74      386.98      3.39 o 
  -5   3   9       39.57       34.27      2.53 o 
  -4   3   9      107.25      104.38      2.76 o 
  -3   3   9       74.12       70.73      1.38 o 
  -2   3   9       12.16       13.88      1.35 o 
  -1   3   9      135.63      138.87      2.12 o 
   0   3   9       20.12       18.10      0.80 o 
   1   3   9        0.58        0.57      0.35 o 
   2   3   9        0.81        1.39      0.34 o 
   3   3   9       65.93       70.28      2.05 o 
  -9   4   9      142.14      175.65      6.26 o 
  -8   4   9        5.59        7.98      0.57 o 
  -7   4   9        2.79        2.27      0.57 o 
  -6   4   9       14.21       15.89      0.95 o 
  -5   4   9      694.97      652.42      5.96 o 
  -4   4   9        1.20        1.89      0.51 o 
  -3   4   9        5.35        4.46      0.50 o 
  -2   4   9       17.75       19.48      0.99 o 
  -1   4   9      184.71      196.21      2.39 o 
   0   4   9       58.24       59.52      1.47 o 
   1   4   9        8.01        7.02      0.54 o 
   2   4   9      105.70      111.86      2.36 o 
   3   4   9        4.72        5.43      0.66 o 
  -9   5   9       22.24       21.39      2.49 o 
  -8   5   9       19.65       14.06      3.02 o 
  -7   5   9       89.46       87.09      1.44 o 
  -6   5   9       85.07       64.23      1.19 o 
  -5   5   9       10.83        7.08      0.69 o 
  -4   5   9       27.53       33.27      1.12 o 
  -3   5   9       46.46       42.10      1.17 o 
  -2   5   9      463.06      481.47     10.59 o 
  -1   5   9        0.48        0.91      0.40 o 
   0   5   9       66.38       59.60      1.90 o 
   1   5   9       19.72       22.85      1.12 o 
   2   5   9        9.55       13.35      0.96 o 
   3   5   9        5.85        5.97      0.71 o 
  -9   6   9        5.95        5.13      0.95 o 
  -8   6   9       12.75        6.99      1.73 o 
  -7   6   9      117.19      114.55      2.12 o 
  -6   6   9      145.09      137.02      2.40 o 
  -5   6   9       53.39       47.15      1.65 o 
  -4   6   9       95.01       94.00      1.45 o 
  -3   6   9       35.60       26.19      1.06 o 
  -2   6   9       84.69       89.06      1.68 o 
  -1   6   9       79.49       74.63      1.76 o 
   0   6   9        0.10        0.09      0.52 o 
   1   6   9        6.01        6.26      0.69 o 
   2   6   9        4.27        2.79      0.53 o 
  -8   7   9       32.58       32.71      2.08 o 
  -7   7   9        1.27        2.00      0.75 o 
  -6   7   9      176.37      158.36      2.36 o 
  -5   7   9        3.11        1.36      0.47 o 
  -4   7   9      301.76      311.40      5.08 o 
  -3   7   9        0.44        0.90      0.41 o 
  -2   7   9       81.03       85.32      1.85 o 
  -1   7   9      106.76      110.56      2.36 o 
   0   7   9       19.78       18.66      1.38 o 
   1   7   9        8.53       11.45      0.78 o 
   2   7   9       43.64       36.82      3.39 o 
  -8   8   9        5.00        2.59      0.68 o 
  -7   8   9       16.25       12.53      1.79 o 
  -6   8   9       31.59       27.17      2.64 o 
  -5   8   9      276.66      273.78      3.85 o 
  -4   8   9        0.04       -0.08      0.30 o 
  -3   8   9       34.70       34.20      1.26 o 
  -2   8   9        8.61       11.22      1.04 o 
  -1   8   9       47.54       48.05      1.73 o 
   0   8   9        5.15        3.40      0.46 o 
   1   8   9        7.05        6.80      0.69 o 
  -7   9   9       49.95       45.36      5.41 o 
  -6   9   9        0.00        0.30      0.20 o 
  -5   9   9        5.57        4.31      0.40 o 
  -4   9   9        0.43        0.07      0.32 o 
  -3   9   9       33.50       32.04      1.47 o 
  -2   9   9      249.53      266.39      3.91 o 
  -1   9   9       45.04       47.89      1.90 o 
   0   9   9        6.79        5.88      0.81 o 
   1   9   9        3.65        2.76      0.60 o 
  -6  10   9       75.17       66.02      1.52 o 
  -5  10   9      147.61      154.86      3.25 o 
  -4  10   9        5.76        4.49      0.51 o 
  -3  10   9       65.41       52.50      2.53 o 
  -2  10   9       38.56       40.35      3.08 o 
  -1  10   9       48.35       38.01      1.70 o 
   0  10   9        0.05        0.79      0.77 o 
  -4  11   9      106.28      106.61      1.71 o 
  -3  11   9        0.11        0.41      0.44 o 
  -2  11   9       56.27       55.46      2.43 o 
  -8   0  10        0.33        0.29      0.43 o 
  -6   0  10        0.12        2.94      0.51 o 
  -4   0  10       15.11       15.02      2.15 o 
  -2   0  10       27.32       25.67      1.31 o 
   0   0  10      131.66      137.81      3.16 o 
   2   0  10      107.68      121.73      3.67 o 
  -9   1  10       58.76       70.70      1.62 o 
  -8   1  10       22.14       14.58      2.16 o 
  -7   1  10        0.68        1.00      0.40 o 
  -6   1  10       10.95       10.08      0.79 o 
  -5   1  10        0.29        0.38      0.33 o 
  -4   1  10       60.35       62.93      1.24 o 
  -3   1  10       31.18       31.70      1.08 o 
  -2   1  10       83.09       93.42      2.11 o 
  -1   1  10        8.57        9.90      0.98 o 
   0   1  10       25.82       26.20      1.22 o 
   1   1  10      231.95      268.24      5.57 o 
   2   1  10        0.24        0.03      0.46 o 
  -9   2  10      104.35       93.73      2.91 o 
  -8   2  10       14.76       14.76      0.92 o 
  -7   2  10        2.14        1.64      0.34 o 
  -6   2  10        0.20        0.67      0.27 o 
  -5   2  10        0.87        0.65      0.25 o 
  -4   2  10        2.02        1.41      0.55 o 
  -3   2  10       19.03       17.53      0.84 o 
  -2   2  10       15.23       16.18      0.81 o 
  -1   2  10        0.06       -0.43      0.43 o 
   0   2  10       11.27       12.09      0.73 o 
   1   2  10       38.67       49.10      1.54 o 
   2   2  10        3.81        3.37      0.57 o 
  -8   3  10       14.22       14.80      0.94 o 
  -7   3  10        2.93        2.85      0.39 o 
  -6   3  10       12.48       11.88      0.65 o 
  -5   3  10       18.25       17.16      0.98 o 
  -4   3  10       25.21       22.83      1.11 o 
  -3   3  10        3.28        2.86      0.54 o 
  -2   3  10        0.86        0.94      0.44 o 
  -1   3  10        7.83        7.81      0.70 o 
   0   3  10        4.51        4.62      0.64 o 
   1   3  10       58.93       64.03      1.81 o 
  -8   4  10        5.84        6.77      0.81 o 
  -7   4  10        1.61        0.64      0.23 o 
  -6   4  10        0.41        2.39      0.42 o 
  -5   4  10       12.26       10.47      1.34 o 
  -4   4  10        3.39        2.41      0.39 o 
  -3   4  10      134.17      143.32      2.78 o 
  -2   4  10        2.89        1.77      0.71 o 
  -1   4  10       10.66        9.72      0.66 o 
   0   4  10      163.21      170.73      4.32 o 
   1   4  10        3.66        2.18      0.79 o 
  -8   5  10       57.82       54.98      3.00 o 
  -7   5  10       15.17       12.25      0.61 o 
  -6   5  10       97.76      102.60      1.79 o 
  -5   5  10       22.57       20.96      1.46 o 
  -4   5  10        0.13        0.28      0.50 o 
  -3   5  10        4.55        1.95      0.80 o 
  -2   5  10       98.87       96.77      2.85 o 
  -1   5  10       33.00       28.75      2.25 o 
   0   5  10       39.55       43.90      2.09 o 
   1   5  10      149.04      170.02      4.03 o 
  -7   6  10        7.60        6.60      0.67 o 
  -6   6  10       37.61       37.97      1.17 o 
  -5   6  10        7.09        5.61      0.56 o 
  -4   6  10        0.30       -0.03      0.38 o 
  -3   6  10       14.05       14.75      0.89 o 
  -2   6  10       85.58       99.45      1.98 o 
  -1   6  10        0.21        0.23      0.48 o 
   0   6  10        1.50        2.18      0.58 o 
  -7   7  10        7.45        5.89      0.86 o 
  -6   7  10       15.66       18.29      1.30 o 
  -5   7  10       71.34       73.17      2.30 o 
  -4   7  10       16.02       19.50      0.97 o 
  -3   7  10        8.37        7.95      0.70 o 
  -2   7  10       17.44       18.85      1.16 o 
  -1   7  10        0.11       -0.02      0.33 o 
   0   7  10       22.31       22.49      2.36 o 
  -6   8  10        1.40        0.29      0.15 o 
  -5   8  10       13.54       11.46      1.22 o 
  -4   8  10       12.23       11.76      0.75 o 
  -3   8  10      133.83      153.25      3.28 o 
  -2   8  10        4.21        4.94      0.63 o 
  -1   8  10       72.64       76.31      1.87 o 
  -5   9  10        0.04        0.36      0.41 o 
  -4   9  10        8.65        6.45      0.71 o 
  -3   9  10       36.15       36.95      1.72 o 
  -2   9  10       13.09        9.96      0.99 o 
  -7   0  11        0.88        1.02      0.46 o 
  -5   0  11        3.28        2.52      0.61 o 
  -3   0  11       23.71       21.98      0.96 o 
  -1   0  11        2.68        2.26      0.71 o 
  -7   1  11       11.05        9.28      0.94 o 
  -6   1  11        0.07        0.39      0.26 o 
  -5   1  11        1.88        1.41      0.30 o 
  -4   1  11        1.82        1.76      0.40 o 
  -3   1  11      211.61      257.08      4.82 o 
  -2   1  11        1.44        1.01      0.52 o 
  -1   1  11       15.28       15.44      0.81 o 
   0   1  11       13.08       10.64      1.80 o 
  -7   2  11        4.04        3.34      0.48 o 
  -6   2  11       68.22       54.77      1.93 o 
  -5   2  11        6.95        5.25      0.55 o 
  -4   2  11      115.08      117.05      2.43 o 
  -3   2  11        0.04        1.06      0.56 o 
  -2   2  11        1.17        0.68      0.39 o 
  -1   2  11       12.72       11.96      0.87 o 
   0   2  11      506.72      589.03     11.48 o 
  -7   3  11       11.78        8.34      0.85 o 
  -6   3  11        4.58        3.10      0.46 o 
  -5   3  11        0.60        0.89      0.43 o 
  -4   3  11       38.48       40.29      1.43 o 
  -3   3  11       82.88      107.28      2.56 o 
  -2   3  11        0.83        0.65      0.39 o 
  -1   3  11        9.07        8.64      0.98 o 
  -7   4  11        8.65        4.63      0.48 o 
  -6   4  11        3.36        2.85      0.75 o 
  -5   4  11        3.48        3.25      0.54 o 
  -4   4  11       30.77       32.47      1.36 o 
  -3   4  11       26.46       26.42      1.56 o 
  -2   4  11        5.93        4.96      0.67 o 
  -1   4  11       42.12       41.54      5.10 o 
  -6   5  11       43.21       37.69      1.32 o 
  -5   5  11       19.75       20.27      1.34 o 
  -4   5  11        1.80        1.59      0.44 o 
  -3   5  11      164.08      194.62      3.44 o 
  -2   5  11        0.92        0.37      0.94 o 
  -5   6  11        1.28        0.44      0.32 o 
  -4   6  11       33.76       32.42      2.85 o 
  -3   6  11        9.38        8.06      0.89 o 
                                                 
